# Supplementary material for: 1-stearoyl-2-arachidonoyl-driven B Cell metabolic dysregulation in chronic rhinosinusitis with nasal polyps: insights from Mendelian randomization and single-cell RNA sequencing
Source: Front Pharmacol. 2025 Oct 30;16:1719897. doi: 10.3389/fphar.2025.1719897 (PMC12611945; doi:10.3389/fphar.2025.1719897)
Supplement: Supplementary file 1 [file DataSheet3.xls]

## Sheet: Sheet1
GO	Category	Description	Count	%	Log10(P)	Log10(q)
hsa04970	KEGG Pathway	Salivary secretion	6	5.17	-5.79	-1.5
R-HSA-418594	Reactome Gene Sets	G alpha (i) signalling events	9	7.76	-5.4	-1.5
GO:0003013	GO Biological Processes	circulatory system process	11	9.48	-5.37	-1.5
GO:0001906	GO Biological Processes	cell killing	6	5.17	-4.84	-1.25
GO:0008643	GO Biological Processes	carbohydrate transport	5	4.31	-4.69	-1.25
M5885	Canonical Pathways	NABA MATRISOME ASSOCIATED	12	10.34	-4.49	-1.23
WP5390	WikiPathways	Pancreatic cancer subtypes	4	3.45	-4.46	-1.23
R-HSA-5223345	Reactome Gene Sets	Miscellaneous transport and binding events	3	2.59	-3.87	-0.81
GO:0051953	GO Biological Processes	negative regulation of amine transport	3	2.59	-3.78	-0.73
WP4304	WikiPathways	Oligodendrocyte specification and differentiation leading to myelin components for CNS	3	2.59	-3.64	-0.65
GO:0031667	GO Biological Processes	response to nutrient levels	8	6.9	-3.28	-0.41
GO:0007566	GO Biological Processes	embryo implantation	3	2.59	-3.22	-0.41
WP2877	WikiPathways	Vitamin D receptor pathway	5	4.31	-3.11	-0.36
GO:0048545	GO Biological Processes	response to steroid hormone	6	5.17	-3.1	-0.36
GO:0001503	GO Biological Processes	ossification	6	5.17	-3.08	-0.36
GO:0070372	GO Biological Processes	regulation of ERK1 and ERK2 cascade	6	5.17	-2.91	-0.22
GO:0045744	GO Biological Processes	negative regulation of G protein-coupled receptor signaling pathway	3	2.59	-2.88	-0.2
R-HSA-381426	Reactome Gene Sets	Regulation of Insulin-like Growth Factor (IGF) transport and uptake by Insulin-like Growth Factor Binding Proteins (IGFBPs)	4	3.45	-2.86	-0.19
WP5095	WikiPathways	Overview of proinflammatory and profibrotic mediators	4	3.45	-2.81	-0.15
GO:0051289	GO Biological Processes	protein homotetramerization	3	2.59	-2.8	-0.15
