# Supplementary material for: 1-stearoyl-2-arachidonoyl-driven B Cell metabolic dysregulation in chronic rhinosinusitis with nasal polyps: insights from Mendelian randomization and single-cell RNA sequencing
Source: Front Pharmacol. 2025 Oct 30;16:1719897. doi: 10.3389/fphar.2025.1719897 (PMC12611945; doi:10.3389/fphar.2025.1719897)
Supplement: Supplementary file 5 [file DataSheet2.csv]

id.exposure	id.outcome	outcome	exposure	method	nsnp	b	se	pval	pve
04pqfz	NP	NP	1-palmitoyl-2-stearoyl-gpc (16:0/18:0) levels	MR Egger	28	0.230416313049067	0.124110145931902	0.0747417362598942	2.64335262498081
04pqfz	NP	NP	1-palmitoyl-2-stearoyl-gpc (16:0/18:0) levels	Weighted median	28	0.0771117072686029	0.0663509764669298	0.245162788737656	2.64335262498081
04pqfz	NP	NP	1-palmitoyl-2-stearoyl-gpc (16:0/18:0) levels	Inverse variance weighted	28	0.0936848978676682	0.0527510182852603	0.0757357624337398	2.64335262498081
04pqfz	NP	NP	1-palmitoyl-2-stearoyl-gpc (16:0/18:0) levels	Simple mode	28	0.0624876549706714	0.135475560436215	0.648315932961884	2.64335262498081
04pqfz	NP	NP	1-palmitoyl-2-stearoyl-gpc (16:0/18:0) levels	Weighted mode	28	0.050359621722958	0.128318507006947	0.697800993161797	2.64335262498081
0gklO7	NP	NP	Tryptophan betaine levels	MR Egger	34	-0.425956813623229	0.10043031089414	0.000176975198199718	3.2666772885105
0gklO7	NP	NP	Tryptophan betaine levels	Weighted median	34	-0.0673299316265915	0.0688682911915362	0.328241375923473	3.2666772885105
0gklO7	NP	NP	Tryptophan betaine levels	Inverse variance weighted	34	-0.150672591567028	0.0562594916055297	0.00740252084811712	3.2666772885105
0gklO7	NP	NP	Tryptophan betaine levels	Simple mode	34	0.0407091091601972	0.143979168372394	0.779139809535726	3.2666772885105
0gklO7	NP	NP	Tryptophan betaine levels	Weighted mode	34	0.0224064215717017	0.214678365314751	0.917505884140073	3.2666772885105
0Qzf7L	NP	NP	N6-acetyllysine levels	MR Egger	17	0.0247721763902509	0.0799591059948273	0.760967421453103	2.03447580461579
0Qzf7L	NP	NP	N6-acetyllysine levels	Weighted median	17	-0.0247045154460872	0.0558340799601828	0.658154186973202	2.03447580461579
0Qzf7L	NP	NP	N6-acetyllysine levels	Inverse variance weighted	17	-0.0734252524509365	0.0515551999781716	0.154386695246031	2.03447580461579
0Qzf7L	NP	NP	N6-acetyllysine levels	Simple mode	17	0.0406438128109878	0.110985588919267	0.719007098040146	2.03447580461579
0Qzf7L	NP	NP	N6-acetyllysine levels	Weighted mode	17	-0.0103642958481198	0.0574651861050637	0.859136270531271	2.03447580461579
0WNAs8	NP	NP	Creatinine levels	MR Egger	21	-0.0233347146129159	0.121632390026545	0.849898114322051	1.63159499704665
0WNAs8	NP	NP	Creatinine levels	Weighted median	21	0.0328897446440405	0.0796990121943768	0.679845159355051	1.63159499704665
0WNAs8	NP	NP	Creatinine levels	Inverse variance weighted	21	0.0917083053843475	0.0552981845440738	0.0972302051344958	1.63159499704665
0WNAs8	NP	NP	Creatinine levels	Simple mode	21	-0.0251275009963939	0.139978106071402	0.859343292347288	1.63159499704665
0WNAs8	NP	NP	Creatinine levels	Weighted mode	21	-0.0450798709990164	0.135385673302771	0.742619280030176	1.63159499704665
1163nr	NP	NP	Taurolithocholate 3-sulfate levels	MR Egger	22	-0.046664672498742	0.0938100982940511	0.624305200803508	2.04203708099536
1163nr	NP	NP	Taurolithocholate 3-sulfate levels	Weighted median	22	0.0104590046085274	0.0639369550350147	0.870059358349637	2.04203708099536
1163nr	NP	NP	Taurolithocholate 3-sulfate levels	Inverse variance weighted	22	-0.00186011089493188	0.0476418817455527	0.968855621955059	2.04203708099536
1163nr	NP	NP	Taurolithocholate 3-sulfate levels	Simple mode	22	-0.0767640797211934	0.108836989393212	0.488366191837245	2.04203708099536
1163nr	NP	NP	Taurolithocholate 3-sulfate levels	Weighted mode	22	-0.00358717404216558	0.08135043306353	0.965245023533862	2.04203708099536
14a0kV	NP	NP	Serine levels	MR Egger	39	-0.116541427806875	0.0777869036822029	0.14256153179012	3.8360568475651
14a0kV	NP	NP	Serine levels	Weighted median	39	0.0365729711308025	0.0488346087455353	0.453908437297669	3.8360568475651
14a0kV	NP	NP	Serine levels	Inverse variance weighted	39	-0.01383923253358	0.0344611995326174	0.687986657465832	3.8360568475651
14a0kV	NP	NP	Serine levels	Simple mode	39	0.0563824685296701	0.081671283510152	0.494164030717425	3.8360568475651
14a0kV	NP	NP	Serine levels	Weighted mode	39	0.0338230352640627	0.0593178174373395	0.57189809736461	3.8360568475651
179HNA	NP	NP	Pipecolate levels	MR Egger	26	-0.0598954437784836	0.107359480983707	0.582082578847285	2.04836724842425
179HNA	NP	NP	Pipecolate levels	Weighted median	26	0.0196848866418588	0.0651200421724774	0.762433937764256	2.04836724842425
179HNA	NP	NP	Pipecolate levels	Inverse variance weighted	26	0.0264142651253874	0.0453699343579662	0.560433616040755	2.04836724842425
179HNA	NP	NP	Pipecolate levels	Simple mode	26	0.0492077855617555	0.12428243110342	0.69551176323186	2.04836724842425
179HNA	NP	NP	Pipecolate levels	Weighted mode	26	0.00330725498494489	0.103965744493654	0.974875379293454	2.04836724842425
1a83lG	NP	NP	Etiocholanolone glucuronide levels	MR Egger	26	-0.00197160729250351	0.0545663928211422	0.971475751420157	3.16022891592211
1a83lG	NP	NP	Etiocholanolone glucuronide levels	Weighted median	26	-0.0421479070745369	0.0517704533120672	0.415570172359896	3.16022891592211
1a83lG	NP	NP	Etiocholanolone glucuronide levels	Inverse variance weighted	26	-0.0322364732290575	0.0354136749108978	0.36267317750045	3.16022891592211
1a83lG	NP	NP	Etiocholanolone glucuronide levels	Simple mode	26	0.092210363764276	0.0945665671353721	0.338859864966999	3.16022891592211
1a83lG	NP	NP	Etiocholanolone glucuronide levels	Weighted mode	26	-0.0493247963317865	0.050063844759843	0.33394709808361	3.16022891592211
1m7UFW	NP	NP	10-nonadecenoate (19:1n9) levels	MR Egger	16	0.0986716002037947	0.239679404493856	0.686806239266886	1.2506447967678
1m7UFW	NP	NP	10-nonadecenoate (19:1n9) levels	Weighted median	16	-0.0854586991077051	0.103627651911685	0.409558511052422	1.2506447967678
1m7UFW	NP	NP	10-nonadecenoate (19:1n9) levels	Inverse variance weighted	16	-0.0493104172463357	0.095743672681541	0.606535315164267	1.2506447967678
1m7UFW	NP	NP	10-nonadecenoate (19:1n9) levels	Simple mode	16	-0.158026812262277	0.223509558823077	0.49038993759927	1.2506447967678
1m7UFW	NP	NP	10-nonadecenoate (19:1n9) levels	Weighted mode	16	-0.112653379483115	0.207086444454971	0.594441206400994	1.2506447967678
1p29M6	NP	NP	3beta-hydroxy-5-cholestenoate levels	MR Egger	29	0.0724925451911552	0.0672446014372469	0.290552346923425	3.12271865903229
1p29M6	NP	NP	3beta-hydroxy-5-cholestenoate levels	Weighted median	29	0.109770416467565	0.0531801858017938	0.0390061060073947	3.12271865903229
1p29M6	NP	NP	3beta-hydroxy-5-cholestenoate levels	Inverse variance weighted	29	0.0770068073125294	0.0382110784170232	0.0438731674447809	3.12271865903229
1p29M6	NP	NP	3beta-hydroxy-5-cholestenoate levels	Simple mode	29	0.0415236193124957	0.0884684816178901	0.642446408533382	3.12271865903229
1p29M6	NP	NP	3beta-hydroxy-5-cholestenoate levels	Weighted mode	29	0.0836666069528911	0.049760743150456	0.103812356331595	3.12271865903229
1WfibA	NP	NP	N-acetylneuraminate levels	MR Egger	33	0.134022154165858	0.108159827499497	0.22460391927173	2.78013840005802
1WfibA	NP	NP	N-acetylneuraminate levels	Weighted median	33	0.0721082863415569	0.066377795552945	0.27733238126844	2.78013840005802
1WfibA	NP	NP	N-acetylneuraminate levels	Inverse variance weighted	33	0.0865192507233438	0.0454600671902499	0.0570154549776136	2.78013840005802
1WfibA	NP	NP	N-acetylneuraminate levels	Simple mode	33	0.042661629967386	0.115045187689145	0.713211526174383	2.78013840005802
1WfibA	NP	NP	N-acetylneuraminate levels	Weighted mode	33	0.0573607275890737	0.109139195392395	0.602807486949095	2.78013840005802
207Say	NP	NP	1-linolenoyl-GPC (18:3) levels	MR Egger	29	-0.0187512186148429	0.146772369654753	0.89928796890453	2.34719484865969
207Say	NP	NP	1-linolenoyl-GPC (18:3) levels	Weighted median	29	-0.0617192331474829	0.0663086591378102	0.351963792817071	2.34719484865969
207Say	NP	NP	1-linolenoyl-GPC (18:3) levels	Inverse variance weighted	29	-0.0466103267879277	0.0497289802689743	0.348610947574161	2.34719484865969
207Say	NP	NP	1-linolenoyl-GPC (18:3) levels	Simple mode	29	-0.0738833852203834	0.132610273398248	0.581853936354018	2.34719484865969
207Say	NP	NP	1-linolenoyl-GPC (18:3) levels	Weighted mode	29	-0.0850205263698505	0.135747651694439	0.5361826699284	2.34719484865969
2lrzKr	NP	NP	Succinimide levels	MR Egger	14	-0.0397546254671004	0.170181575849282	0.819232091541212	1.14487712562495
2lrzKr	NP	NP	Succinimide levels	Weighted median	14	-0.018467244829741	0.0782766217664287	0.813492525684629	1.14487712562495
2lrzKr	NP	NP	Succinimide levels	Inverse variance weighted	14	-0.0742066594978243	0.0604158091211917	0.21934728337679	1.14487712562495
2lrzKr	NP	NP	Succinimide levels	Simple mode	14	0.0565318889083816	0.165198873360243	0.737665782188614	1.14487712562495
2lrzKr	NP	NP	Succinimide levels	Weighted mode	14	0.0870848768163566	0.129146308234228	0.511926429103127	1.14487712562495
2Qkvkp	NP	NP	1-stearoyl-2-docosahexaenoyl-gpc (18:0/22:6) levels	MR Egger	33	0.154405631109155	0.0928353799642094	0.106347653565772	3.30078496290359
2Qkvkp	NP	NP	1-stearoyl-2-docosahexaenoyl-gpc (18:0/22:6) levels	Weighted median	33	0.0705670668385542	0.0589130261986631	0.230987986377929	3.30078496290359
2Qkvkp	NP	NP	1-stearoyl-2-docosahexaenoyl-gpc (18:0/22:6) levels	Inverse variance weighted	33	0.0740158862356528	0.0439961819384325	0.0925057942417975	3.30078496290359
2Qkvkp	NP	NP	1-stearoyl-2-docosahexaenoyl-gpc (18:0/22:6) levels	Simple mode	33	0.0926740224407869	0.123023384151232	0.456774090042759	3.30078496290359
2Qkvkp	NP	NP	1-stearoyl-2-docosahexaenoyl-gpc (18:0/22:6) levels	Weighted mode	33	0.128877499048875	0.121848892997544	0.298119423546737	3.30078496290359
2R7l9X	NP	NP	Glycocholate levels	MR Egger	36	-0.0679127521687307	0.0764935728343949	0.380873794844788	2.85957104819774
2R7l9X	NP	NP	Glycocholate levels	Weighted median	36	-0.110966145905417	0.0551828415699863	0.0443379927293223	2.85957104819774
2R7l9X	NP	NP	Glycocholate levels	Inverse variance weighted	36	-0.0848208082518376	0.0357178930065525	0.0175611835201421	2.85957104819774
2R7l9X	NP	NP	Glycocholate levels	Simple mode	36	-0.227896020886159	0.114313524531713	0.0540342608181412	2.85957104819774
2R7l9X	NP	NP	Glycocholate levels	Weighted mode	36	-0.143564984040414	0.0861031077378033	0.104367490897843	2.85957104819774
2XHabi	NP	NP	Cholate levels	MR Egger	20	0.106380083521559	0.183298937748394	0.568864328969667	1.54939703896207
2XHabi	NP	NP	Cholate levels	Weighted median	20	0.0721196849544119	0.0701745087934478	0.304081967643235	1.54939703896207
2XHabi	NP	NP	Cholate levels	Inverse variance weighted	20	0.0856504679676737	0.0528513509791706	0.105105204078884	1.54939703896207
2XHabi	NP	NP	Cholate levels	Simple mode	20	0.0310983165672229	0.128090410436471	0.810774288833702	1.54939703896207
2XHabi	NP	NP	Cholate levels	Weighted mode	20	0.0476399115460651	0.120476673223649	0.696931335332316	1.54939703896207
3pOBYK	NP	NP	Glucuronate levels	MR Egger	14	0.145652468911728	0.142140940127199	0.325716303285853	1.06164618092963
3pOBYK	NP	NP	Glucuronate levels	Weighted median	14	0.0305011633986064	0.0846719041297776	0.718676878263476	1.06164618092963
3pOBYK	NP	NP	Glucuronate levels	Inverse variance weighted	14	0.106598939349842	0.0668362949936168	0.110728802360373	1.06164618092963
3pOBYK	NP	NP	Glucuronate levels	Simple mode	14	0.0517709365300518	0.160938185684323	0.752807326255037	1.06164618092963
3pOBYK	NP	NP	Glucuronate levels	Weighted mode	14	0.0276547147934185	0.133931196601818	0.839611296506206	1.06164618092963
3WGX9L	NP	NP	Hippurate levels	MR Egger	18	-0.22686398439301	0.152149177767919	0.15539628116879	1.36478487417514
3WGX9L	NP	NP	Hippurate levels	Weighted median	18	-0.0403954191444468	0.0843673804735422	0.632078240261645	1.36478487417514
3WGX9L	NP	NP	Hippurate levels	Inverse variance weighted	18	-0.0708725479196812	0.0611001862703231	0.246073249798451	1.36478487417514
3WGX9L	NP	NP	Hippurate levels	Simple mode	18	-0.0265984592340651	0.121650848188345	0.829529230302249	1.36478487417514
3WGX9L	NP	NP	Hippurate levels	Weighted mode	18	-0.0108997319678301	0.121288399611293	0.929443813759951	1.36478487417514
4fkV4S	NP	NP	Salicylate levels	MR Egger	22	-0.224064801045987	0.107583246811899	0.0503253498437054	1.73002269042844
4fkV4S	NP	NP	Salicylate levels	Weighted median	22	-0.0357124705353085	0.0705900481526911	0.612917253330785	1.73002269042844
4fkV4S	NP	NP	Salicylate levels	Inverse variance weighted	22	-0.0226945403502127	0.0518289389071138	0.661477686269841	1.73002269042844
4fkV4S	NP	NP	Salicylate levels	Simple mode	22	0.0445773675350716	0.132705978279487	0.74027118994856	1.73002269042844
4fkV4S	NP	NP	Salicylate levels	Weighted mode	22	-0.0594594715041022	0.12296347084184	0.633706217827656	1.73002269042844
4UdSUo	NP	NP	Glycochenodeoxycholate levels	MR Egger	32	0.0423295689862249	0.108553887279601	0.699335281889636	2.49388363623256
4UdSUo	NP	NP	Glycochenodeoxycholate levels	Weighted median	32	-0.079111548642597	0.0636237406685345	0.213710111132381	2.49388363623256
4UdSUo	NP	NP	Glycochenodeoxycholate levels	Inverse variance weighted	32	-0.0976316784271937	0.0431590321859206	0.0236888903693105	2.49388363623256
4UdSUo	NP	NP	Glycochenodeoxycholate levels	Simple mode	32	0.0532572199727248	0.126667151619443	0.67705699138236	2.49388363623256
4UdSUo	NP	NP	Glycochenodeoxycholate levels	Weighted mode	32	0.0122115078164995	0.11641913620769	0.917136772016939	2.49388363623256
4wGNuR	NP	NP	4-acetamidobutanoate levels	MR Egger	19	0.022974571423816	0.0805772463166156	0.778993056263342	2.00820342127954
4wGNuR	NP	NP	4-acetamidobutanoate levels	Weighted median	19	-0.00980941058828176	0.055343829866349	0.85931604306555	2.00820342127954
4wGNuR	NP	NP	4-acetamidobutanoate levels	Inverse variance weighted	19	0.0262608556436547	0.0445185947367331	0.555267685082239	2.00820342127954
4wGNuR	NP	NP	4-acetamidobutanoate levels	Simple mode	19	0.0214912241490175	0.101549202952653	0.834770651360362	2.00820342127954
4wGNuR	NP	NP	4-acetamidobutanoate levels	Weighted mode	19	0.00158331053143579	0.0503617301824449	0.975265608356043	2.00820342127954
5ddVmd	NP	NP	Phosphocholine levels	MR Egger	33	-0.0629448287022236	0.0998701019874332	0.533138746406943	2.76236368745688
5ddVmd	NP	NP	Phosphocholine levels	Weighted median	33	0.0335792511856187	0.0575496639395069	0.559568190636906	2.76236368745688
5ddVmd	NP	NP	Phosphocholine levels	Inverse variance weighted	33	0.0170851511602538	0.0434300757710703	0.694028161567119	2.76236368745688
5ddVmd	NP	NP	Phosphocholine levels	Simple mode	33	0.0167059434383852	0.107182597606388	0.877119076597031	2.76236368745688
5ddVmd	NP	NP	Phosphocholine levels	Weighted mode	33	0.0336385821688494	0.0844970341574291	0.693197425760071	2.76236368745688
5ZU0Fo	NP	NP	Dopamine 4-sulfate levels	MR Egger	24	0.0314696988887856	0.079162409252391	0.694805048595948	1.96268564614923
5ZU0Fo	NP	NP	Dopamine 4-sulfate levels	Weighted median	24	0.0490846637627349	0.057371148907564	0.392239239440469	1.96268564614923
5ZU0Fo	NP	NP	Dopamine 4-sulfate levels	Inverse variance weighted	24	0.0200357289291591	0.0419433045587042	0.632873717910856	1.96268564614923
5ZU0Fo	NP	NP	Dopamine 4-sulfate levels	Simple mode	24	-0.0692693930830773	0.0929237366419	0.463554222966899	1.96268564614923
5ZU0Fo	NP	NP	Dopamine 4-sulfate levels	Weighted mode	24	-0.00925865220724531	0.0766190172944677	0.904867136642602	1.96268564614923
62lt0p	NP	NP	N-formylmethionine levels	MR Egger	19	0.021385483461897	0.166554384327699	0.899339666794607	1.82726488104421
62lt0p	NP	NP	N-formylmethionine levels	Weighted median	19	-0.0759712528615991	0.08157474142069	0.351693988651984	1.82726488104421
62lt0p	NP	NP	N-formylmethionine levels	Inverse variance weighted	19	-0.0593239189228534	0.0614295133258255	0.334182603446505	1.82726488104421
62lt0p	NP	NP	N-formylmethionine levels	Simple mode	19	0.0728472175328836	0.162449605843259	0.659194369213179	1.82726488104421
62lt0p	NP	NP	N-formylmethionine levels	Weighted mode	19	-0.0312209649028856	0.107746231570123	0.775308298884951	1.82726488104421
6hjMbp	NP	NP	2-hydroxyglutarate levels	MR Egger	26	-0.361076959913362	0.132131474533936	0.0116011586452	2.17309286779564
6hjMbp	NP	NP	2-hydroxyglutarate levels	Weighted median	26	-0.148826460456639	0.063952247441758	0.0199572932530771	2.17309286779564
6hjMbp	NP	NP	2-hydroxyglutarate levels	Inverse variance weighted	26	-0.161425354216008	0.0479193174863295	0.000755261584564167	2.17309286779564
6hjMbp	NP	NP	2-hydroxyglutarate levels	Simple mode	26	-0.250251530785576	0.131641946818543	0.06888974954102	2.17309286779564
6hjMbp	NP	NP	2-hydroxyglutarate levels	Weighted mode	26	-0.023678447425563	0.118778502297698	0.843601803576055	2.17309286779564
6yzy8o	NP	NP	Arginine levels	MR Egger	23	0.0683139344810712	0.162859902665254	0.679136715180793	2.18887387157995
6yzy8o	NP	NP	Arginine levels	Weighted median	23	0.00983266584410866	0.0697357630394956	0.887870811732508	2.18887387157995
6yzy8o	NP	NP	Arginine levels	Inverse variance weighted	23	0.0471153397365835	0.0512748363944185	0.358159177915384	2.18887387157995
6yzy8o	NP	NP	Arginine levels	Simple mode	23	-0.0716029832789051	0.145501954030081	0.627516322115618	2.18887387157995
6yzy8o	NP	NP	Arginine levels	Weighted mode	23	-0.0716029832789051	0.104657469544396	0.501014955237475	2.18887387157995
716tle	NP	NP	Taurodeoxycholate levels	MR Egger	21	-0.0149769632977833	0.122796667363252	0.904207055850558	1.60914039915054
716tle	NP	NP	Taurodeoxycholate levels	Weighted median	21	0.0719038298647624	0.072726307163843	0.322814451776888	1.60914039915054
716tle	NP	NP	Taurodeoxycholate levels	Inverse variance weighted	21	-0.00140562110833434	0.0546544880695673	0.979482018816707	1.60914039915054
716tle	NP	NP	Taurodeoxycholate levels	Simple mode	21	0.124314748014015	0.123528833200091	0.326262591727221	1.60914039915054
716tle	NP	NP	Taurodeoxycholate levels	Weighted mode	21	0.130811429499258	0.112562271294512	0.258865570034586	1.60914039915054
7LVmvh	NP	NP	3-aminoisobutyrate levels	MR Egger	29	0.00314365305451851	0.0323088538558212	0.923206814127086	3.69162132802019
7LVmvh	NP	NP	3-aminoisobutyrate levels	Weighted median	29	-0.019365690378374	0.0295713566550932	0.512545010755602	3.69162132802019
7LVmvh	NP	NP	3-aminoisobutyrate levels	Inverse variance weighted	29	-0.0181894601840615	0.0240604415040834	0.449655016609357	3.69162132802019
7LVmvh	NP	NP	3-aminoisobutyrate levels	Simple mode	29	-0.0590775465906074	0.0804722929702015	0.468969858072939	3.69162132802019
7LVmvh	NP	NP	3-aminoisobutyrate levels	Weighted mode	29	-0.0176826153531247	0.0277581544265344	0.529283561603075	3.69162132802019
8ADtuz	NP	NP	Urate levels	MR Egger	29	-0.149525673676143	0.0875249271905914	0.0990399286751814	2.93540791749664
8ADtuz	NP	NP	Urate levels	Weighted median	29	-0.0253132872427668	0.0646893776542551	0.695571685566559	2.93540791749664
8ADtuz	NP	NP	Urate levels	Inverse variance weighted	29	0.00412637012459237	0.0475631331047761	0.930865747571056	2.93540791749664
8ADtuz	NP	NP	Urate levels	Simple mode	29	0.00502813753245435	0.0986513685108792	0.95971229040084	2.93540791749664
8ADtuz	NP	NP	Urate levels	Weighted mode	29	-0.0275464845088291	0.0670378559494387	0.684266874300487	2.93540791749664
8AOx1u	NP	NP	Kynurenine levels	MR Egger	28	-0.0225045774213514	0.139909854882345	0.873454407568691	2.87215874525921
8AOx1u	NP	NP	Kynurenine levels	Weighted median	28	-0.062016042918229	0.0591140485575341	0.29413603082995	2.87215874525921
8AOx1u	NP	NP	Kynurenine levels	Inverse variance weighted	28	0.0140725886173397	0.0458679340945842	0.758990522772849	2.87215874525921
8AOx1u	NP	NP	Kynurenine levels	Simple mode	28	0.203565125036312	0.135954022253752	0.145913224383412	2.87215874525921
8AOx1u	NP	NP	Kynurenine levels	Weighted mode	28	-0.115711045474151	0.106391046939183	0.286385022748381	2.87215874525921
8lJk4o	NP	NP	1-palmitoyl-GPC (16:0) levels	MR Egger	24	-0.0407348650306313	0.140289237225952	0.774257627975471	2.11646006703029
8lJk4o	NP	NP	1-palmitoyl-GPC (16:0) levels	Weighted median	24	0.0641591569259565	0.0662112597424557	0.332541826555233	2.11646006703029
8lJk4o	NP	NP	1-palmitoyl-GPC (16:0) levels	Inverse variance weighted	24	0.0733063081289538	0.0637859508788287	0.250450943727731	2.11646006703029
8lJk4o	NP	NP	1-palmitoyl-GPC (16:0) levels	Simple mode	24	0.0470851550382139	0.114670553579871	0.68515696482006	2.11646006703029
8lJk4o	NP	NP	1-palmitoyl-GPC (16:0) levels	Weighted mode	24	0.0470851550382139	0.0795222960809476	0.559559777042863	2.11646006703029
8v1wa6	NP	NP	Cytidine levels	MR Egger	27	0.000763099043445748	0.102661408160838	0.994128246632558	2.13921236945743
8v1wa6	NP	NP	Cytidine levels	Weighted median	27	-0.0518220335186572	0.0631689133950895	0.41200384061606	2.13921236945743
8v1wa6	NP	NP	Cytidine levels	Inverse variance weighted	27	-0.053401129657203	0.0489754300603534	0.275552079574739	2.13921236945743
8v1wa6	NP	NP	Cytidine levels	Simple mode	27	-0.033705621181256	0.110206601107783	0.762161695168071	2.13921236945743
8v1wa6	NP	NP	Cytidine levels	Weighted mode	27	-0.0183886663546557	0.0884922270841202	0.837004415336952	2.13921236945743
9IyhtZ	NP	NP	Galactonate levels	MR Egger	16	0.0641021495767934	0.116764712127759	0.591664111110128	1.49018834161781
9IyhtZ	NP	NP	Galactonate levels	Weighted median	16	-0.0474916009027905	0.0713117618597476	0.505429318192473	1.49018834161781
9IyhtZ	NP	NP	Galactonate levels	Inverse variance weighted	16	-0.069638786087429	0.0470177059960407	0.138575044726215	1.49018834161781
9IyhtZ	NP	NP	Galactonate levels	Simple mode	16	0.0601635327819869	0.125203393493187	0.637786161472917	1.49018834161781
9IyhtZ	NP	NP	Galactonate levels	Weighted mode	16	0.0284093344800861	0.112428134674769	0.803938692853859	1.49018834161781
9Wkyd4	NP	NP	Threonate levels	MR Egger	23	-0.124095458152151	0.0924841248950704	0.193989723343427	1.85774238652817
9Wkyd4	NP	NP	Threonate levels	Weighted median	23	-0.0527665739984053	0.0678919754599124	0.437032695925677	1.85774238652817
9Wkyd4	NP	NP	Threonate levels	Inverse variance weighted	23	-0.0740145315534122	0.0464574275751089	0.111122292644664	1.85774238652817
9Wkyd4	NP	NP	Threonate levels	Simple mode	23	-0.0327078359349786	0.100107891603761	0.746963346593947	1.85774238652817
9Wkyd4	NP	NP	Threonate levels	Weighted mode	23	-0.0405110845453214	0.0792005515819269	0.614096794382877	1.85774238652817
A9PWQ8	NP	NP	Kynurenate levels	MR Egger	27	0.121516847032168	0.0934323863695059	0.205262036678102	2.80529548072941
A9PWQ8	NP	NP	Kynurenate levels	Weighted median	27	0.0795480313813131	0.0585593866587306	0.174331592346946	2.80529548072941
A9PWQ8	NP	NP	Kynurenate levels	Inverse variance weighted	27	0.0121502801939249	0.0479820729669688	0.800094030400841	2.80529548072941
A9PWQ8	NP	NP	Kynurenate levels	Simple mode	27	-0.117206587898629	0.135527743161083	0.395049032869627	2.80529548072941
A9PWQ8	NP	NP	Kynurenate levels	Weighted mode	27	0.0516188403921163	0.0570567314771413	0.373935040551808	2.80529548072941
a9tcgL	NP	NP	Cortisone levels	MR Egger	16	0.146799824143972	0.213164551097419	0.502285074960719	1.22825677981223
a9tcgL	NP	NP	Cortisone levels	Weighted median	16	-0.0203729421868886	0.0920417103945605	0.824824069333528	1.22825677981223
a9tcgL	NP	NP	Cortisone levels	Inverse variance weighted	16	-0.059372278706445	0.0989152064702255	0.548350238954885	1.22825677981223
a9tcgL	NP	NP	Cortisone levels	Simple mode	16	0.0724813264440964	0.136582427266094	0.603410644957216	1.22825677981223
a9tcgL	NP	NP	Cortisone levels	Weighted mode	16	0.00615986315602512	0.110048252778582	0.956101140822258	1.22825677981223
alqrtK	NP	NP	Pantothenate levels	MR Egger	25	-0.169741352066238	0.142646276350067	0.24620619806716	1.96899215472914
alqrtK	NP	NP	Pantothenate levels	Weighted median	25	-0.0964721677470966	0.0767997336313246	0.209060730214393	1.96899215472914
alqrtK	NP	NP	Pantothenate levels	Inverse variance weighted	25	-0.0597985375555981	0.062796775999088	0.340967725127484	1.96899215472914
alqrtK	NP	NP	Pantothenate levels	Simple mode	25	-0.185682736765425	0.135523339567485	0.183332387019443	1.96899215472914
alqrtK	NP	NP	Pantothenate levels	Weighted mode	25	-0.15062375757442	0.117949704313611	0.21381355637572	1.96899215472914
alzCK6	NP	NP	1-oleoyl-2-docosahexaenoyl-GPC (18:1/22:6) levels	MR Egger	30	-0.150552449883204	0.132554116628221	0.265676777164484	2.6195262105625
alzCK6	NP	NP	1-oleoyl-2-docosahexaenoyl-GPC (18:1/22:6) levels	Weighted median	30	-0.0469396762886244	0.0624868481065013	0.452536575926967	2.6195262105625
alzCK6	NP	NP	1-oleoyl-2-docosahexaenoyl-GPC (18:1/22:6) levels	Inverse variance weighted	30	-0.0136017725452798	0.0450685486364459	0.762803100370026	2.6195262105625
alzCK6	NP	NP	1-oleoyl-2-docosahexaenoyl-GPC (18:1/22:6) levels	Simple mode	30	-0.131426841129844	0.123036994629317	0.294246557087264	2.6195262105625
alzCK6	NP	NP	1-oleoyl-2-docosahexaenoyl-GPC (18:1/22:6) levels	Weighted mode	30	-0.080597889604045	0.099139022721047	0.422854866429316	2.6195262105625
b2qEmK	NP	NP	Theobromine levels	MR Egger	26	0.158431243605118	0.144201559036845	0.282808061686903	2.1146590903404
b2qEmK	NP	NP	Theobromine levels	Weighted median	26	-0.0590174868102893	0.0694434122125696	0.395400456420014	2.1146590903404
b2qEmK	NP	NP	Theobromine levels	Inverse variance weighted	26	-0.00879779410830546	0.0515494379208408	0.864485517888692	2.1146590903404
b2qEmK	NP	NP	Theobromine levels	Simple mode	26	-0.114954875570845	0.144081225773038	0.432472461995551	2.1146590903404
b2qEmK	NP	NP	Theobromine levels	Weighted mode	26	-0.114954875570845	0.135773286575874	0.405212427254405	2.1146590903404
BBsPSq	NP	NP	Pyridoxal levels	MR Egger	31	-0.0125147567530472	0.100907179446099	0.902153141363231	2.42015757101151
BBsPSq	NP	NP	Pyridoxal levels	Weighted median	31	0.0371949944254093	0.060340861095154	0.537620846876998	2.42015757101151
BBsPSq	NP	NP	Pyridoxal levels	Inverse variance weighted	31	-0.0156076250196244	0.0445728875600486	0.726218915171606	2.42015757101151
BBsPSq	NP	NP	Pyridoxal levels	Simple mode	31	0.0922500509659255	0.10764715828154	0.398257312595229	2.42015757101151
BBsPSq	NP	NP	Pyridoxal levels	Weighted mode	31	0.0922500509659255	0.0904423440767221	0.315889911612458	2.42015757101151
bCzw0Q	NP	NP	Beta-hydroxyisovalerate levels	MR Egger	26	-0.0559848787573295	0.0925307193881045	0.550830312866257	2.57391307341257
bCzw0Q	NP	NP	Beta-hydroxyisovalerate levels	Weighted median	26	0.0114543751151644	0.0564272658571345	0.839140016797319	2.57391307341257
bCzw0Q	NP	NP	Beta-hydroxyisovalerate levels	Inverse variance weighted	26	0.0161508651945079	0.0413649932932627	0.696205544858637	2.57391307341257
bCzw0Q	NP	NP	Beta-hydroxyisovalerate levels	Simple mode	26	0.00932073925752996	0.0968333098305175	0.924085117695117	2.57391307341257
bCzw0Q	NP	NP	Beta-hydroxyisovalerate levels	Weighted mode	26	0.00932073925752996	0.0727870160299205	0.899130016159448	2.57391307341257
Beaeg0	NP	NP	Dopamine 3-o-sulfate levels	MR Egger	21	0.022727070535439	0.109940426833695	0.838426445742967	1.63537901789144
Beaeg0	NP	NP	Dopamine 3-o-sulfate levels	Weighted median	21	-0.0404098907142378	0.0681495674021818	0.553208676018901	1.63537901789144
Beaeg0	NP	NP	Dopamine 3-o-sulfate levels	Inverse variance weighted	21	0.010141057067202	0.0494686561765816	0.837572400609627	1.63537901789144
Beaeg0	NP	NP	Dopamine 3-o-sulfate levels	Simple mode	21	-0.0438118985040714	0.118683152977553	0.715895153000346	1.63537901789144
Beaeg0	NP	NP	Dopamine 3-o-sulfate levels	Weighted mode	21	-0.0256643821016806	0.0966845318065556	0.79338386084045	1.63537901789144
BgMhOO	NP	NP	Alpha-ketoglutarate levels	MR Egger	25	-0.0924117055382403	0.136676761577716	0.505698746155399	2.14384095449135
BgMhOO	NP	NP	Alpha-ketoglutarate levels	Weighted median	25	0.0259830814074951	0.0645621125153427	0.687352203826483	2.14384095449135
BgMhOO	NP	NP	Alpha-ketoglutarate levels	Inverse variance weighted	25	-0.0126986274452954	0.0512617047609799	0.804349879825855	2.14384095449135
BgMhOO	NP	NP	Alpha-ketoglutarate levels	Simple mode	25	0.0686936123824244	0.118743981071209	0.568314957475728	2.14384095449135
BgMhOO	NP	NP	Alpha-ketoglutarate levels	Weighted mode	25	0.0401995116105175	0.0868822596397411	0.647754699125379	2.14384095449135
bhIsnl	NP	NP	Alpha-ketobutyrate levels	MR Egger	16	-0.0334796615632569	0.164208010998602	0.841376814849996	1.21438349738641
bhIsnl	NP	NP	Alpha-ketobutyrate levels	Weighted median	16	-0.173549381077552	0.090723641914947	0.0557550319268452	1.21438349738641
bhIsnl	NP	NP	Alpha-ketobutyrate levels	Inverse variance weighted	16	-0.0829730488824536	0.07122727618758	0.244057229321298	1.21438349738641
bhIsnl	NP	NP	Alpha-ketobutyrate levels	Simple mode	16	-0.224508617610139	0.172099775024513	0.211715783388819	1.21438349738641
bhIsnl	NP	NP	Alpha-ketobutyrate levels	Weighted mode	16	-0.23743843090698	0.122331940808476	0.0712966772833091	1.21438349738641
bnBhgh	NP	NP	Phytanate levels	MR Egger	21	0.00508535534979013	0.0927996623307426	0.956870496676586	1.66278243760694
bnBhgh	NP	NP	Phytanate levels	Weighted median	21	0.051543951011163	0.062823474114453	0.411955706143191	1.66278243760694
bnBhgh	NP	NP	Phytanate levels	Inverse variance weighted	21	0.070146323011944	0.0474975161208036	0.139718016050978	1.66278243760694
bnBhgh	NP	NP	Phytanate levels	Simple mode	21	0.1686105723503	0.114688481350881	0.157075459194571	1.66278243760694
bnBhgh	NP	NP	Phytanate levels	Weighted mode	21	0.0372377970082602	0.10093244404481	0.716050916083023	1.66278243760694
BZl1lC	NP	NP	N-acetylglutamate levels	MR Egger	20	0.402744487462311	0.14438216021693	0.012107660169317	1.66931588828626
BZl1lC	NP	NP	N-acetylglutamate levels	Weighted median	20	0.0808121729041219	0.0775958081267575	0.29766663648789	1.66931588828626
BZl1lC	NP	NP	N-acetylglutamate levels	Inverse variance weighted	20	0.041002906705478	0.0605771474476709	0.49848788562613	1.66931588828626
BZl1lC	NP	NP	N-acetylglutamate levels	Simple mode	20	0.109610478192398	0.122817425443887	0.383307035262385	1.66931588828626
BZl1lC	NP	NP	N-acetylglutamate levels	Weighted mode	20	0.09794497760684	0.118217751243554	0.417666533458683	1.66931588828626
C0NiZI	NP	NP	EDTA levels	MR Egger	15	-0.2103292970673	0.209294209883004	0.333262757477334	1.13495268883834
C0NiZI	NP	NP	EDTA levels	Weighted median	15	-0.150617480060955	0.101916804747391	0.139448640688885	1.13495268883834
C0NiZI	NP	NP	EDTA levels	Inverse variance weighted	15	-0.129955528732166	0.0837779846683236	0.120856281740751	1.13495268883834
C0NiZI	NP	NP	EDTA levels	Simple mode	15	-0.169711002165284	0.167839006192191	0.329100488582231	1.13495268883834
C0NiZI	NP	NP	EDTA levels	Weighted mode	15	-0.154309851195019	0.136689547168588	0.277910420073184	1.13495268883834
c5c9xt	NP	NP	3-(3-hydroxyphenyl)propionate levels	MR Egger	18	0.0594075107689115	0.14122097959577	0.679591505676894	1.41395867682788
c5c9xt	NP	NP	3-(3-hydroxyphenyl)propionate levels	Weighted median	18	-0.0260282916955856	0.0758784315694853	0.731578733517961	1.41395867682788
c5c9xt	NP	NP	3-(3-hydroxyphenyl)propionate levels	Inverse variance weighted	18	-0.0442730570597106	0.0607712837929894	0.466295719038108	1.41395867682788
c5c9xt	NP	NP	3-(3-hydroxyphenyl)propionate levels	Simple mode	18	-0.0745625065472937	0.129048351708455	0.570982236758278	1.41395867682788
c5c9xt	NP	NP	3-(3-hydroxyphenyl)propionate levels	Weighted mode	18	-0.052016545301601	0.110506468867061	0.643830692358437	1.41395867682788
CCf4Lo	NP	NP	1-methylxanthine levels	MR Egger	27	-0.00492714520796358	0.0651729039189063	0.940338178331879	2.88560807079217
CCf4Lo	NP	NP	1-methylxanthine levels	Weighted median	27	0.0156955681709436	0.0496549112727072	0.751931945714828	2.88560807079217
CCf4Lo	NP	NP	1-methylxanthine levels	Inverse variance weighted	27	0.029227844181917	0.0334025188802096	0.381563477884308	2.88560807079217
CCf4Lo	NP	NP	1-methylxanthine levels	Simple mode	27	0.0279725823672925	0.0965334690106266	0.774289938850303	2.88560807079217
CCf4Lo	NP	NP	1-methylxanthine levels	Weighted mode	27	0.0195611782521722	0.0495800385854202	0.696402136974936	2.88560807079217
Cey9cG	NP	NP	Sarcosine levels	MR Egger	19	-0.0297569105461522	0.189041587639947	0.876776736758942	1.51075441554404
Cey9cG	NP	NP	Sarcosine levels	Weighted median	19	0.0638595352727697	0.0809315141707337	0.430078999501535	1.51075441554404
Cey9cG	NP	NP	Sarcosine levels	Inverse variance weighted	19	0.0129658752428812	0.0655997230189262	0.843317838717593	1.51075441554404
Cey9cG	NP	NP	Sarcosine levels	Simple mode	19	0.0190934910936733	0.139157091115253	0.892389349116143	1.51075441554404
Cey9cG	NP	NP	Sarcosine levels	Weighted mode	19	0.0936549122575121	0.121469312587541	0.450699852373757	1.51075441554404
cHBesu	NP	NP	1-palmitoyl-2-docosahexaenoyl-GPE (16:0/22:6) levels	MR Egger	19	0.0491237422758342	0.0741253522047106	0.516400477589382	2.73367934343077
cHBesu	NP	NP	1-palmitoyl-2-docosahexaenoyl-GPE (16:0/22:6) levels	Weighted median	19	0.0278021351992799	0.039910692727055	0.486047718799034	2.73367934343077
cHBesu	NP	NP	1-palmitoyl-2-docosahexaenoyl-GPE (16:0/22:6) levels	Inverse variance weighted	19	0.022308551905419	0.0419259831958745	0.594661094260594	2.73367934343077
cHBesu	NP	NP	1-palmitoyl-2-docosahexaenoyl-GPE (16:0/22:6) levels	Simple mode	19	0.0812404320144609	0.099411154351092	0.424489954903862	2.73367934343077
cHBesu	NP	NP	1-palmitoyl-2-docosahexaenoyl-GPE (16:0/22:6) levels	Weighted mode	19	0.0422497986426194	0.039775078463508	0.302181163092283	2.73367934343077
chFzjz	NP	NP	1-palmitoyl-2-linoleoyl-GPE (16:0/18:2) levels	MR Egger	24	-0.142661701877646	0.0605751044062217	0.0278489792883263	3.67954436149551
chFzjz	NP	NP	1-palmitoyl-2-linoleoyl-GPE (16:0/18:2) levels	Weighted median	24	-0.025759814216195	0.0510221170894612	0.61364631963792	3.67954436149551
chFzjz	NP	NP	1-palmitoyl-2-linoleoyl-GPE (16:0/18:2) levels	Inverse variance weighted	24	-0.0829381907088941	0.0350037076595653	0.0178164139677956	3.67954436149551
chFzjz	NP	NP	1-palmitoyl-2-linoleoyl-GPE (16:0/18:2) levels	Simple mode	24	0.012890006750285	0.0916455390139166	0.889370477825838	3.67954436149551
chFzjz	NP	NP	1-palmitoyl-2-linoleoyl-GPE (16:0/18:2) levels	Weighted mode	24	-0.00410791108994746	0.0511797932508372	0.936721360654652	3.67954436149551
ChO8i2	NP	NP	1-linoleoyl-2-arachidonoyl-GPC (18:2/20:4n6) levels	MR Egger	27	0.210185018452732	0.0816248272859254	0.016328228778077	2.9822149757671
ChO8i2	NP	NP	1-linoleoyl-2-arachidonoyl-GPC (18:2/20:4n6) levels	Weighted median	27	0.0849384662036189	0.0598936901007525	0.156145857183959	2.9822149757671
ChO8i2	NP	NP	1-linoleoyl-2-arachidonoyl-GPC (18:2/20:4n6) levels	Inverse variance weighted	27	0.104923519273607	0.0441521625933467	0.0174821558990318	2.9822149757671
ChO8i2	NP	NP	1-linoleoyl-2-arachidonoyl-GPC (18:2/20:4n6) levels	Simple mode	27	-0.0611449586086128	0.0943377202810378	0.522571506267442	2.9822149757671
ChO8i2	NP	NP	1-linoleoyl-2-arachidonoyl-GPC (18:2/20:4n6) levels	Weighted mode	27	-0.0232743016643605	0.0698782887610272	0.741753037864654	2.9822149757671
Cl2Tni	NP	NP	Palmitoyl dihydrosphingomyelin (d18:0/16:0) levels	MR Egger	33	0.0601792324604786	0.100040715294914	0.551849591120269	2.92017918647026
Cl2Tni	NP	NP	Palmitoyl dihydrosphingomyelin (d18:0/16:0) levels	Weighted median	33	0.117871236429936	0.0588714906981895	0.045265530789179	2.92017918647026
Cl2Tni	NP	NP	Palmitoyl dihydrosphingomyelin (d18:0/16:0) levels	Inverse variance weighted	33	0.121199208288925	0.0400615297136912	0.00248364838319459	2.92017918647026
Cl2Tni	NP	NP	Palmitoyl dihydrosphingomyelin (d18:0/16:0) levels	Simple mode	33	0.16118862223287	0.110705272966221	0.155130267415796	2.92017918647026
Cl2Tni	NP	NP	Palmitoyl dihydrosphingomyelin (d18:0/16:0) levels	Weighted mode	33	0.16118862223287	0.0975268648567728	0.10815917953542	2.92017918647026
co7Fz8	NP	NP	Caffeine levels	MR Egger	22	-0.166426637841302	0.113779137804288	0.159082989711887	1.70805297576311
co7Fz8	NP	NP	Caffeine levels	Weighted median	22	0.0607066926968894	0.0701912595560331	0.38710718870489	1.70805297576311
co7Fz8	NP	NP	Caffeine levels	Inverse variance weighted	22	0.00892287760011237	0.0551065166547713	0.87136841816531	1.70805297576311
co7Fz8	NP	NP	Caffeine levels	Simple mode	22	0.114879181128956	0.1176954803226	0.340139847811417	1.70805297576311
co7Fz8	NP	NP	Caffeine levels	Weighted mode	22	0.114879181128956	0.101918622912073	0.272387531561521	1.70805297576311
cqhGkS	NP	NP	1-oleoyl-2-linoleoyl-GPE (18:1/18:2) levels	MR Egger	34	-0.0996921210652876	0.0685395783247365	0.155541870108213	3.97198699310028
cqhGkS	NP	NP	1-oleoyl-2-linoleoyl-GPE (18:1/18:2) levels	Weighted median	34	-0.103783426940047	0.05398538980337	0.0545509890088056	3.97198699310028
cqhGkS	NP	NP	1-oleoyl-2-linoleoyl-GPE (18:1/18:2) levels	Inverse variance weighted	34	-0.0742836203228551	0.0378653076180755	0.0497874352082785	3.97198699310028
cqhGkS	NP	NP	1-oleoyl-2-linoleoyl-GPE (18:1/18:2) levels	Simple mode	34	0.0834704622288738	0.0967235066372494	0.394377120375472	3.97198699310028
cqhGkS	NP	NP	1-oleoyl-2-linoleoyl-GPE (18:1/18:2) levels	Weighted mode	34	-0.212859903977115	0.0549295779917528	0.000478882997636696	3.97198699310028
crFEsk	NP	NP	Quinolinate levels	MR Egger	20	-0.0752449879506557	0.186061975436665	0.690677472588035	1.93027076668948
crFEsk	NP	NP	Quinolinate levels	Weighted median	20	-0.0922405813416997	0.0776922411237701	0.235126648243363	1.93027076668948
crFEsk	NP	NP	Quinolinate levels	Inverse variance weighted	20	-0.0342007888149463	0.073476403057714	0.641597571192196	1.93027076668948
crFEsk	NP	NP	Quinolinate levels	Simple mode	20	-0.0106487476933075	0.154536905262696	0.945783311735024	1.93027076668948
crFEsk	NP	NP	Quinolinate levels	Weighted mode	20	-0.0856614891585901	0.15521775762928	0.587464180365097	1.93027076668948
cS8HVf	NP	NP	Theophylline levels	MR Egger	25	0.0419328442139515	0.105222114883889	0.693924359725979	1.92934461179817
cS8HVf	NP	NP	Theophylline levels	Weighted median	25	-0.0360906891441368	0.0667817936815636	0.588902542978456	1.92934461179817
cS8HVf	NP	NP	Theophylline levels	Inverse variance weighted	25	0.018608511425268	0.047824748758956	0.697203694166476	1.92934461179817
cS8HVf	NP	NP	Theophylline levels	Simple mode	25	-0.0662664461431708	0.113436753198498	0.564556453539234	1.92934461179817
cS8HVf	NP	NP	Theophylline levels	Weighted mode	25	-0.0662664461431708	0.107994119471795	0.545244448053972	1.92934461179817
cxj1f6	NP	NP	3-hydroxyisobutyrate levels	MR Egger	19	0.038748673325911	0.145137962345466	0.792697600609604	1.51365815698461
cxj1f6	NP	NP	3-hydroxyisobutyrate levels	Weighted median	19	0.0256609993913119	0.084956892437196	0.762616010889788	1.51365815698461
cxj1f6	NP	NP	3-hydroxyisobutyrate levels	Inverse variance weighted	19	-0.00961797752759063	0.0575792401627759	0.867339378421115	1.51365815698461
cxj1f6	NP	NP	3-hydroxyisobutyrate levels	Simple mode	19	0.165233333501119	0.176077953093555	0.360456057154436	1.51365815698461
cxj1f6	NP	NP	3-hydroxyisobutyrate levels	Weighted mode	19	0.186640249343692	0.163489421422341	0.268578758088402	1.51365815698461
dahV5C	NP	NP	Ornithine levels	MR Egger	25	-0.10716534871058	0.105262069190318	0.319229693538676	2.0770463175466
dahV5C	NP	NP	Ornithine levels	Weighted median	25	-0.0646775044295903	0.0627655285980174	0.302793089715175	2.0770463175466
dahV5C	NP	NP	Ornithine levels	Inverse variance weighted	25	-0.0764444193785538	0.0494535060065282	0.122156835008817	2.0770463175466
dahV5C	NP	NP	Ornithine levels	Simple mode	25	-0.047006521290064	0.120243241350515	0.699298846011916	2.0770463175466
dahV5C	NP	NP	Ornithine levels	Weighted mode	25	-0.0747917462168837	0.104693496734714	0.481878622587646	2.0770463175466
DdiQsS	NP	NP	Phenylalanine levels	MR Egger	19	0.0184043834307699	0.192484435671599	0.924944485853622	1.66523890352551
DdiQsS	NP	NP	Phenylalanine levels	Weighted median	19	-0.0850146049249085	0.0718129779404057	0.236479000958715	1.66523890352551
DdiQsS	NP	NP	Phenylalanine levels	Inverse variance weighted	19	-0.107902259741295	0.0849658536132028	0.204102969600497	1.66523890352551
DdiQsS	NP	NP	Phenylalanine levels	Simple mode	19	-0.127428063471468	0.144519510431525	0.38954239863857	1.66523890352551
DdiQsS	NP	NP	Phenylalanine levels	Weighted mode	19	-0.0775187678974412	0.100578563572854	0.450866616641444	1.66523890352551
dELE6f	NP	NP	Nicotinamide levels	MR Egger	23	0.154405707707823	0.19114306844644	0.42826072026672	1.79546799656021
dELE6f	NP	NP	Nicotinamide levels	Weighted median	23	0.0111380819942639	0.0788311975809457	0.8876406278684	1.79546799656021
dELE6f	NP	NP	Nicotinamide levels	Inverse variance weighted	23	0.0557094849399019	0.0689357872599972	0.419012349248366	1.79546799656021
dELE6f	NP	NP	Nicotinamide levels	Simple mode	23	0.104529535213669	0.163957851806701	0.530353653849155	1.79546799656021
dELE6f	NP	NP	Nicotinamide levels	Weighted mode	23	-0.0313199964646709	0.134671954613857	0.818249065309996	1.79546799656021
DoY6I7	NP	NP	Xanthurenate levels	MR Egger	24	0.318029055969919	0.143276969522248	0.0370583572829486	2.23198370393266
DoY6I7	NP	NP	Xanthurenate levels	Weighted median	24	-0.0242324492113937	0.0723704971122211	0.737746702587565	2.23198370393266
DoY6I7	NP	NP	Xanthurenate levels	Inverse variance weighted	24	0.0290267900605536	0.0583192817441256	0.618679993330205	2.23198370393266
DoY6I7	NP	NP	Xanthurenate levels	Simple mode	24	-0.0766040447565109	0.124406840957867	0.544102643367785	2.23198370393266
DoY6I7	NP	NP	Xanthurenate levels	Weighted mode	24	-0.0445338300425719	0.0933810048357501	0.637930137043047	2.23198370393266
drmgO0	NP	NP	Xylose levels	MR Egger	25	-0.0209227372879553	0.0938408833449522	0.825535090230192	1.95345903649746
drmgO0	NP	NP	Xylose levels	Weighted median	25	0.0162062363656576	0.0645899790745057	0.801884115161015	1.95345903649746
drmgO0	NP	NP	Xylose levels	Inverse variance weighted	25	0.024755802736101	0.0458951158896748	0.589611223380956	1.95345903649746
drmgO0	NP	NP	Xylose levels	Simple mode	25	0.0750219548994921	0.121539939492862	0.542874601708647	1.95345903649746
drmgO0	NP	NP	Xylose levels	Weighted mode	25	0.0321913544110204	0.0984497274822011	0.746515767664478	1.95345903649746
DyFWrJ	NP	NP	Sphingosine 1-phosphate levels	MR Egger	17	0.189619162046743	0.162410928237689	0.261221979242677	1.38287607116492
DyFWrJ	NP	NP	Sphingosine 1-phosphate levels	Weighted median	17	-0.0264809103197447	0.0805953561864475	0.742483595559796	1.38287607116492
DyFWrJ	NP	NP	Sphingosine 1-phosphate levels	Inverse variance weighted	17	-0.0182739141735348	0.0601236857038962	0.761174602139754	1.38287607116492
DyFWrJ	NP	NP	Sphingosine 1-phosphate levels	Simple mode	17	-0.0419561357795062	0.138394464428533	0.765671637689564	1.38287607116492
DyFWrJ	NP	NP	Sphingosine 1-phosphate levels	Weighted mode	17	-0.0725947407462234	0.128593557336675	0.580223314557358	1.38287607116492
e3Q4Ed	NP	NP	Ribitol levels	MR Egger	36	0.0124596744464612	0.0417951305981028	0.767431104885051	3.88393375259089
e3Q4Ed	NP	NP	Ribitol levels	Weighted median	36	0.0056640820992162	0.0354528324706103	0.873067077530235	3.88393375259089
e3Q4Ed	NP	NP	Ribitol levels	Inverse variance weighted	36	-0.00679192597271785	0.027010152030513	0.801459825247805	3.88393375259089
e3Q4Ed	NP	NP	Ribitol levels	Simple mode	36	-0.0245232079491924	0.0704138279343669	0.729721634240013	3.88393375259089
e3Q4Ed	NP	NP	Ribitol levels	Weighted mode	36	-0.00579302546015836	0.0337967487250577	0.864890327107649	3.88393375259089
e9nWxY	NP	NP	Homoarginine levels	MR Egger	33	0.0638205688136672	0.0673854010454633	0.350913674585839	3.74059217811777
e9nWxY	NP	NP	Homoarginine levels	Weighted median	33	0.0579332198785433	0.0475146199004802	0.22274117797861	3.74059217811777
e9nWxY	NP	NP	Homoarginine levels	Inverse variance weighted	33	0.0389852607311084	0.0358677151412817	0.277073105722507	3.74059217811777
e9nWxY	NP	NP	Homoarginine levels	Simple mode	33	0.064528073789585	0.0891472148027155	0.474424396580985	3.74059217811777
e9nWxY	NP	NP	Homoarginine levels	Weighted mode	33	0.0545867336645542	0.0422384150204102	0.205491387680205	3.74059217811777
eAzaCS	NP	NP	1-stearoyl-2-arachidonoyl-gpc (18:0/20:4) levels	MR Egger	33	0.167764653349661	0.0390993157873719	0.000161838075306386	3.65998026689443
eAzaCS	NP	NP	1-stearoyl-2-arachidonoyl-gpc (18:0/20:4) levels	Weighted median	33	0.141593045580532	0.0278707151635412	3.76735997453048e-07	3.65998026689443
eAzaCS	NP	NP	1-stearoyl-2-arachidonoyl-gpc (18:0/20:4) levels	Inverse variance weighted	33	0.113984997120404	0.0283445134384039	5.78500544175037e-05	3.65998026689443
eAzaCS	NP	NP	1-stearoyl-2-arachidonoyl-gpc (18:0/20:4) levels	Simple mode	33	0.0808524659924791	0.0882723231202924	0.366547822871849	3.65998026689443
eAzaCS	NP	NP	1-stearoyl-2-arachidonoyl-gpc (18:0/20:4) levels	Weighted mode	33	0.140827623188102	0.0281757582934637	1.99768470186625e-05	3.65998026689443
EbYEgn	NP	NP	Campesterol levels	MR Egger	20	-0.036412090301503	0.0783186120160498	0.647561751681941	2.09717332998339
EbYEgn	NP	NP	Campesterol levels	Weighted median	20	-0.0530518274613852	0.0505765740446995	0.294205407554368	2.09717332998339
EbYEgn	NP	NP	Campesterol levels	Inverse variance weighted	20	-0.00764798971154784	0.0354641505864972	0.829257377006907	2.09717332998339
EbYEgn	NP	NP	Campesterol levels	Simple mode	20	0.141751585602067	0.109604182049981	0.211409718398344	2.09717332998339
EbYEgn	NP	NP	Campesterol levels	Weighted mode	20	-0.044695601892037	0.0547291830412277	0.424239730217136	2.09717332998339
ENtDXy	NP	NP	Maltotriose levels	MR Egger	24	0.145650706394076	0.102099586115917	0.167746357233692	1.87735482459547
ENtDXy	NP	NP	Maltotriose levels	Weighted median	24	0.0564807170586185	0.0579621440885961	0.329837385749574	1.87735482459547
ENtDXy	NP	NP	Maltotriose levels	Inverse variance weighted	24	0.00561833932248116	0.0487646035846407	0.908275920141808	1.87735482459547
ENtDXy	NP	NP	Maltotriose levels	Simple mode	24	0.0730338751648155	0.10022052047285	0.473521271740124	1.87735482459547
ENtDXy	NP	NP	Maltotriose levels	Weighted mode	24	0.0842537020980049	0.085903295515109	0.336897844287095	1.87735482459547
ETYuLE	NP	NP	Homocitrulline levels	MR Egger	27	-0.106536423704607	0.0937823095625421	0.26673096670641	2.63632516233972
ETYuLE	NP	NP	Homocitrulline levels	Weighted median	27	-0.063973042351625	0.058418786320391	0.273483105894342	2.63632516233972
ETYuLE	NP	NP	Homocitrulline levels	Inverse variance weighted	27	-0.00450182091916215	0.043194827258009	0.916993733469186	2.63632516233972
ETYuLE	NP	NP	Homocitrulline levels	Simple mode	27	0.109039724018916	0.117567617629453	0.362216026982927	2.63632516233972
ETYuLE	NP	NP	Homocitrulline levels	Weighted mode	27	-0.0832257465116626	0.0713577069980058	0.254073322968398	2.63632516233972
eZPBm1	NP	NP	Dimethylglycine levels	MR Egger	33	0.0886033194115362	0.0895208648204174	0.329958980116285	3.26704382618925
eZPBm1	NP	NP	Dimethylglycine levels	Weighted median	33	0.0135734148067668	0.0511044108077108	0.790546030177474	3.26704382618925
eZPBm1	NP	NP	Dimethylglycine levels	Inverse variance weighted	33	0.0252725120043978	0.0488304984080127	0.604768165284916	3.26704382618925
eZPBm1	NP	NP	Dimethylglycine levels	Simple mode	33	0.0500708732406634	0.125914331481307	0.693522499512724	3.26704382618925
eZPBm1	NP	NP	Dimethylglycine levels	Weighted mode	33	0.00718875076395875	0.0546616285225096	0.896192375356875	3.26704382618925
f3EZ2F	NP	NP	4-hydroxy-2-oxoglutaric acid levels	MR Egger	28	0.0918283134765235	0.124142468688127	0.466108330175327	2.20384525237462
f3EZ2F	NP	NP	4-hydroxy-2-oxoglutaric acid levels	Weighted median	28	0.0189868579424778	0.072852229263279	0.794384400800491	2.20384525237462
f3EZ2F	NP	NP	4-hydroxy-2-oxoglutaric acid levels	Inverse variance weighted	28	0.00686560444740496	0.0566920933447026	0.903609147502394	2.20384525237462
f3EZ2F	NP	NP	4-hydroxy-2-oxoglutaric acid levels	Simple mode	28	-0.0211519034452736	0.159553117022074	0.895516782043236	2.20384525237462
f3EZ2F	NP	NP	4-hydroxy-2-oxoglutaric acid levels	Weighted mode	28	0.00976880837385574	0.153608261260402	0.949760736493554	2.20384525237462
f9l8We	NP	NP	1-stearoyl-2-arachidonoyl-GPE (18:0/20:4) levels	MR Egger	32	0.063899759726202	0.0613213723182689	0.305715004102681	4.25220182464807
f9l8We	NP	NP	1-stearoyl-2-arachidonoyl-GPE (18:0/20:4) levels	Weighted median	32	0.0522700020495322	0.0383749364235998	0.173170430294013	4.25220182464807
f9l8We	NP	NP	1-stearoyl-2-arachidonoyl-GPE (18:0/20:4) levels	Inverse variance weighted	32	0.095819226445016	0.0324640833442798	0.00316187726500267	4.25220182464807
f9l8We	NP	NP	1-stearoyl-2-arachidonoyl-GPE (18:0/20:4) levels	Simple mode	32	0.101328633573059	0.0837224988698848	0.235314799573283	4.25220182464807
f9l8We	NP	NP	1-stearoyl-2-arachidonoyl-GPE (18:0/20:4) levels	Weighted mode	32	0.058287699415726	0.0420895432627294	0.175984949190319	4.25220182464807
FfiGH0	NP	NP	Dihydroorotate levels	MR Egger	34	-0.0083938429333567	0.0775840801591126	0.914520300566087	3.68494824053662
FfiGH0	NP	NP	Dihydroorotate levels	Weighted median	34	-0.0454440428584963	0.0524791695694467	0.386520654516715	3.68494824053662
FfiGH0	NP	NP	Dihydroorotate levels	Inverse variance weighted	34	-0.0405609056448735	0.0356295810657357	0.254951261797957	3.68494824053662
FfiGH0	NP	NP	Dihydroorotate levels	Simple mode	34	-0.0497581856796003	0.0894095201325574	0.581610075124784	3.68494824053662
FfiGH0	NP	NP	Dihydroorotate levels	Weighted mode	34	-0.0351997205739216	0.053568257134616	0.515673436044575	3.68494824053662
fhubhM	NP	NP	Trigonelline levels	MR Egger	26	-0.146462879191751	0.0885952716862334	0.111319944598242	2.01713275641555
fhubhM	NP	NP	Trigonelline levels	Weighted median	26	-0.0296329031001184	0.0697836936250624	0.671099594526603	2.01713275641555
fhubhM	NP	NP	Trigonelline levels	Inverse variance weighted	26	-0.0397979161720811	0.0489468173959775	0.41616940616095	2.01713275641555
fhubhM	NP	NP	Trigonelline levels	Simple mode	26	0.0486250233756959	0.133612241457689	0.718972754806829	2.01713275641555
fhubhM	NP	NP	Trigonelline levels	Weighted mode	26	-0.0099263499466169	0.0960591466461877	0.918520943625777	2.01713275641555
fkOzRF	NP	NP	Methionine sulfoxide levels	MR Egger	25	-0.0706822780447054	0.139643706307424	0.617560678773996	1.96758064481193
fkOzRF	NP	NP	Methionine sulfoxide levels	Weighted median	25	-0.0442010384579235	0.070615655135389	0.531355455238112	1.96758064481193
fkOzRF	NP	NP	Methionine sulfoxide levels	Inverse variance weighted	25	-0.0321408519617626	0.0578389990608193	0.57841926437159	1.96758064481193
fkOzRF	NP	NP	Methionine sulfoxide levels	Simple mode	25	-0.03034110462092	0.123349189678053	0.80779126380777	1.96758064481193
fkOzRF	NP	NP	Methionine sulfoxide levels	Weighted mode	25	-0.046455387492781	0.105356520970317	0.663206513480131	1.96758064481193
FLCFuU	NP	NP	2-hydroxystearate levels	MR Egger	22	-0.127749589438606	0.122382952760476	0.309007941598122	1.73691234114514
FLCFuU	NP	NP	2-hydroxystearate levels	Weighted median	22	-0.0200159759678799	0.0729393713602734	0.783762362942119	1.73691234114514
FLCFuU	NP	NP	2-hydroxystearate levels	Inverse variance weighted	22	-0.0214922802129237	0.0507181532598043	0.671741491261933	1.73691234114514
FLCFuU	NP	NP	2-hydroxystearate levels	Simple mode	22	0.107697317205757	0.148339527054399	0.475841662966868	1.73691234114514
FLCFuU	NP	NP	2-hydroxystearate levels	Weighted mode	22	-0.0588043530713108	0.134564541661869	0.666573907126667	1.73691234114514
fMCt8E	NP	NP	1-stearoyl-2-oleoyl-GPE (18:0/18:1) levels	MR Egger	29	0.0850746010090376	0.092181467611602	0.364231886777443	3.25844658659168
fMCt8E	NP	NP	1-stearoyl-2-oleoyl-GPE (18:0/18:1) levels	Weighted median	29	0.025454182783825	0.0549720383543076	0.643336606710721	3.25844658659168
fMCt8E	NP	NP	1-stearoyl-2-oleoyl-GPE (18:0/18:1) levels	Inverse variance weighted	29	-0.0505206553690713	0.0437686644824323	0.248391373859822	3.25844658659168
fMCt8E	NP	NP	1-stearoyl-2-oleoyl-GPE (18:0/18:1) levels	Simple mode	29	-0.178634259893793	0.111643766541291	0.120814477536824	3.25844658659168
fMCt8E	NP	NP	1-stearoyl-2-oleoyl-GPE (18:0/18:1) levels	Weighted mode	29	0.0623718094710524	0.0582278309440652	0.293240401624196	3.25844658659168
FMzDN0	NP	NP	Mannonate levels	MR Egger	22	0.106695354009396	0.0932184170982108	0.265899352142219	2.09294665069394
FMzDN0	NP	NP	Mannonate levels	Weighted median	22	0.0879677526215158	0.065069260394537	0.176404261535395	2.09294665069394
FMzDN0	NP	NP	Mannonate levels	Inverse variance weighted	22	0.0174533203916379	0.0461026255371664	0.705003184854757	2.09294665069394
FMzDN0	NP	NP	Mannonate levels	Simple mode	22	0.0103884396778993	0.0949827779579051	0.913945988291118	2.09294665069394
FMzDN0	NP	NP	Mannonate levels	Weighted mode	22	0.083564207302572	0.0737410266068174	0.269897712285364	2.09294665069394
g5PZXB	NP	NP	5-acetylamino-6-amino-3-methyluracil levels	MR Egger	33	-0.00638921186251747	0.0617508363236414	0.918258327289096	3.21787295268797
g5PZXB	NP	NP	5-acetylamino-6-amino-3-methyluracil levels	Weighted median	33	-0.00898795903239723	0.0494902500943052	0.85588825000958	3.21787295268797
g5PZXB	NP	NP	5-acetylamino-6-amino-3-methyluracil levels	Inverse variance weighted	33	-0.0178886341024645	0.0334527759671519	0.592827658924008	3.21787295268797
g5PZXB	NP	NP	5-acetylamino-6-amino-3-methyluracil levels	Simple mode	33	-0.00359445046136408	0.108386130945809	0.973750297309546	3.21787295268797
g5PZXB	NP	NP	5-acetylamino-6-amino-3-methyluracil levels	Weighted mode	33	-0.00659339909967438	0.050696689577551	0.897336386986551	3.21787295268797
GbbvEs	NP	NP	Docosadienoate (22:2n6) levels	MR Egger	23	0.0965546607186455	0.136905036111235	0.488393616935069	1.76023869485123
GbbvEs	NP	NP	Docosadienoate (22:2n6) levels	Weighted median	23	0.0838342539804253	0.0673293069888218	0.2130811626584	1.76023869485123
GbbvEs	NP	NP	Docosadienoate (22:2n6) levels	Inverse variance weighted	23	0.0390641378232907	0.0501842736298652	0.436325027342459	1.76023869485123
GbbvEs	NP	NP	Docosadienoate (22:2n6) levels	Simple mode	23	0.0434982106790426	0.136336094038776	0.752697180923794	1.76023869485123
GbbvEs	NP	NP	Docosadienoate (22:2n6) levels	Weighted mode	23	0.0734997259569313	0.142427264818651	0.610966841439094	1.76023869485123
gCMbhM	NP	NP	Ursodeoxycholate levels	MR Egger	19	-0.262342313262027	0.147427454038564	0.0930463606779617	1.56583460599738
gCMbhM	NP	NP	Ursodeoxycholate levels	Weighted median	19	-0.0291815102401956	0.0691399938533831	0.672978220679284	1.56583460599738
gCMbhM	NP	NP	Ursodeoxycholate levels	Inverse variance weighted	19	-0.059208919646762	0.0553945358500464	0.285133441262634	1.56583460599738
gCMbhM	NP	NP	Ursodeoxycholate levels	Simple mode	19	-0.0438349628105159	0.105063549440277	0.681449040364381	1.56583460599738
gCMbhM	NP	NP	Ursodeoxycholate levels	Weighted mode	19	-0.0200433057319651	0.0897431775860254	0.825785385463024	1.56583460599738
Ge8LhB	NP	NP	Alpha-tocopherol levels	MR Egger	27	0.0361159811515854	0.100187959430205	0.721514495490327	2.17948741892278
Ge8LhB	NP	NP	Alpha-tocopherol levels	Weighted median	27	-0.0384732216142493	0.0704172366046177	0.584817912352799	2.17948741892278
Ge8LhB	NP	NP	Alpha-tocopherol levels	Inverse variance weighted	27	-0.0708464466539561	0.0462672404384081	0.125709034166592	2.17948741892278
Ge8LhB	NP	NP	Alpha-tocopherol levels	Simple mode	27	-0.0556471177441433	0.134330676990045	0.682085333997073	2.17948741892278
Ge8LhB	NP	NP	Alpha-tocopherol levels	Weighted mode	27	-0.0256610203257753	0.104182443088536	0.807377663495148	2.17948741892278
GgnlZg	NP	NP	Sulfate levels	MR Egger	30	-0.025213559840487	0.112151298220987	0.823753996817127	2.36810678383658
GgnlZg	NP	NP	Sulfate levels	Weighted median	30	0.0267236684193129	0.0622114485340533	0.667514352550979	2.36810678383658
GgnlZg	NP	NP	Sulfate levels	Inverse variance weighted	30	0.0128505181618563	0.0467893968677744	0.783588263443345	2.36810678383658
GgnlZg	NP	NP	Sulfate levels	Simple mode	30	0.173523167951093	0.139370075876305	0.223079482615201	2.36810678383658
GgnlZg	NP	NP	Sulfate levels	Weighted mode	30	-0.144061925779398	0.125280705071592	0.259574562526703	2.36810678383658
GPxtQ2	NP	NP	N-methyl-2-pyridone-5-carboxamide levels	MR Egger	16	-0.0666616226048764	0.182050760625774	0.719712009506033	1.27898042020107
GPxtQ2	NP	NP	N-methyl-2-pyridone-5-carboxamide levels	Weighted median	16	-0.056818554759753	0.0843535305917977	0.500580606339578	1.27898042020107
GPxtQ2	NP	NP	N-methyl-2-pyridone-5-carboxamide levels	Inverse variance weighted	16	-0.0799210454216484	0.0768707963851335	0.298488499742261	1.27898042020107
GPxtQ2	NP	NP	N-methyl-2-pyridone-5-carboxamide levels	Simple mode	16	-0.125969739983351	0.139345662175709	0.380280410851291	1.27898042020107
GPxtQ2	NP	NP	N-methyl-2-pyridone-5-carboxamide levels	Weighted mode	16	-0.121750982520915	0.132843463639375	0.373905311308752	1.27898042020107
GQzpuO	NP	NP	Cysteine levels	MR Egger	14	-0.0290515649671595	0.149674676302673	0.849346074954831	1.08696459875089
GQzpuO	NP	NP	Cysteine levels	Weighted median	14	0.0294591598023653	0.0914150336497199	0.747257796239606	1.08696459875089
GQzpuO	NP	NP	Cysteine levels	Inverse variance weighted	14	0.0186262111951824	0.0662375509775577	0.778554551564621	1.08696459875089
GQzpuO	NP	NP	Cysteine levels	Simple mode	14	0.0351886498459189	0.134229122728185	0.797311128241653	1.08696459875089
GQzpuO	NP	NP	Cysteine levels	Weighted mode	14	0.0423569484031824	0.122339004965543	0.734712219888768	1.08696459875089
gR2IwL	NP	NP	Taurine levels	MR Egger	16	-0.195534036891053	0.171185870976864	0.272517027721068	1.25105195974447
gR2IwL	NP	NP	Taurine levels	Weighted median	16	-0.0121360379221196	0.0933134396933555	0.896521568402551	1.25105195974447
gR2IwL	NP	NP	Taurine levels	Inverse variance weighted	16	-0.0439532367631246	0.0813843304452925	0.589148746795181	1.25105195974447
gR2IwL	NP	NP	Taurine levels	Simple mode	16	-0.0158919984196186	0.146208684091794	0.914885938210993	1.25105195974447
gR2IwL	NP	NP	Taurine levels	Weighted mode	16	-0.0112229400457309	0.150811777266183	0.941662046937522	1.25105195974447
H32XPC	NP	NP	2-aminobutyrate levels	MR Egger	19	0.0556841668967987	0.11923964271288	0.646433805311851	1.80473627700643
H32XPC	NP	NP	2-aminobutyrate levels	Weighted median	19	-0.00130022795919335	0.0660064803981454	0.984283895773817	1.80473627700643
H32XPC	NP	NP	2-aminobutyrate levels	Inverse variance weighted	19	-0.0157438067805012	0.0485465159206404	0.745708242782544	1.80473627700643
H32XPC	NP	NP	2-aminobutyrate levels	Simple mode	19	0.110218024154203	0.110053947286106	0.329863542578076	1.80473627700643
H32XPC	NP	NP	2-aminobutyrate levels	Weighted mode	19	-0.0342240812012882	0.0855551941348014	0.693846624794971	1.80473627700643
H8Ue6M	NP	NP	Lysine levels	MR Egger	34	0.0313509456574722	0.122849545100309	0.800203378342783	3.21913213804538
H8Ue6M	NP	NP	Lysine levels	Weighted median	34	0.0153015642440623	0.0599547806284472	0.798554406742738	3.21913213804538
H8Ue6M	NP	NP	Lysine levels	Inverse variance weighted	34	0.0584372129565457	0.0486643125735056	0.229819970551326	3.21913213804538
H8Ue6M	NP	NP	Lysine levels	Simple mode	34	-0.0523299984365391	0.103436324423191	0.616279319930332	3.21913213804538
H8Ue6M	NP	NP	Lysine levels	Weighted mode	34	-0.0721536857490939	0.124515043500326	0.566202198732065	3.21913213804538
hiGvMy	NP	NP	Urea levels	MR Egger	23	0.201724744089087	0.160925621982684	0.223790402113741	1.80272172348195
hiGvMy	NP	NP	Urea levels	Weighted median	23	-0.123267312731265	0.0852485290766554	0.148183980687632	1.80272172348195
hiGvMy	NP	NP	Urea levels	Inverse variance weighted	23	-0.0423180632657007	0.06633743985124	0.523524937148622	1.80272172348195
hiGvMy	NP	NP	Urea levels	Simple mode	23	-0.287121780080449	0.181153959144732	0.127245784587238	1.80272172348195
hiGvMy	NP	NP	Urea levels	Weighted mode	23	-0.287121780080449	0.184593066107879	0.134112730359386	1.80272172348195
HqLFtd	NP	NP	Glutamine levels	MR Egger	33	-0.0747412871286405	0.0942751828489535	0.433920732746847	3.04812279931317
HqLFtd	NP	NP	Glutamine levels	Weighted median	33	0.0112099509725238	0.0656323114365402	0.864381602008184	3.04812279931317
HqLFtd	NP	NP	Glutamine levels	Inverse variance weighted	33	0.0377941513928095	0.0458888649894351	0.410165857983297	3.04812279931317
HqLFtd	NP	NP	Glutamine levels	Simple mode	33	-0.0238074938645008	0.104763221453812	0.821674606797493	3.04812279931317
HqLFtd	NP	NP	Glutamine levels	Weighted mode	33	0.0103475400097919	0.0686222122595959	0.881087950686603	3.04812279931317
HuflgB	NP	NP	Indole-3-carboxylate levels	MR Egger	14	0.0233732700341585	0.106830932424141	0.830492481329534	1.14458777046961
HuflgB	NP	NP	Indole-3-carboxylate levels	Weighted median	14	0.0519364353516733	0.0673224255107985	0.440435405781822	1.14458777046961
HuflgB	NP	NP	Indole-3-carboxylate levels	Inverse variance weighted	14	0.0138874405659125	0.0486434015173003	0.775265050256811	1.14458777046961
HuflgB	NP	NP	Indole-3-carboxylate levels	Simple mode	14	0.127199282026395	0.12092770004346	0.312022811816578	1.14458777046961
HuflgB	NP	NP	Indole-3-carboxylate levels	Weighted mode	14	0.116075385497951	0.128987225586536	0.384541314001395	1.14458777046961
Hyhfem	NP	NP	Orotidine levels	MR Egger	27	-0.00875093031366619	0.0368967287115638	0.814454907552847	3.45056368783907
Hyhfem	NP	NP	Orotidine levels	Weighted median	27	0.0120622680152492	0.0418702295463635	0.773280158184547	3.45056368783907
Hyhfem	NP	NP	Orotidine levels	Inverse variance weighted	27	0.0245514578214448	0.0283672792571129	0.386772584786498	3.45056368783907
Hyhfem	NP	NP	Orotidine levels	Simple mode	27	0.0372207662021713	0.0901064408620151	0.682938215587112	3.45056368783907
Hyhfem	NP	NP	Orotidine levels	Weighted mode	27	0.00543009073695822	0.0335352632000516	0.872619205590066	3.45056368783907
IbDoQo	NP	NP	Dodecanedioate levels	MR Egger	25	-0.0267794372301305	0.129700311444314	0.838239371024946	2.06632812652435
IbDoQo	NP	NP	Dodecanedioate levels	Weighted median	25	0.096815185270639	0.0680784932076594	0.154993982135531	2.06632812652435
IbDoQo	NP	NP	Dodecanedioate levels	Inverse variance weighted	25	0.0642485785215747	0.049656765102217	0.19571603446618	2.06632812652435
IbDoQo	NP	NP	Dodecanedioate levels	Simple mode	25	0.0791431744629925	0.11563778719789	0.500275178003385	2.06632812652435
IbDoQo	NP	NP	Dodecanedioate levels	Weighted mode	25	0.111959724406402	0.10335522104658	0.289460102199245	2.06632812652435
id6Ww6	NP	NP	1-methylhistidine levels	MR Egger	29	0.326263387088457	0.122235597917582	0.0127105685603586	2.67388848598637
id6Ww6	NP	NP	1-methylhistidine levels	Weighted median	29	0.0930614763781176	0.0628790306352373	0.138871077737036	2.67388848598637
id6Ww6	NP	NP	1-methylhistidine levels	Inverse variance weighted	29	0.00596310344898084	0.0543756048031701	0.912675018818084	2.67388848598637
id6Ww6	NP	NP	1-methylhistidine levels	Simple mode	29	0.135065879106487	0.115863798260937	0.253558184688246	2.67388848598637
id6Ww6	NP	NP	1-methylhistidine levels	Weighted mode	29	0.150983658352444	0.090217131039474	0.105354725997337	2.67388848598637
io9vrW	NP	NP	4-hydroxyphenylpyruvate levels	MR Egger	22	0.0334823754915851	0.11109373959059	0.766229508354522	1.77060793886167
io9vrW	NP	NP	4-hydroxyphenylpyruvate levels	Weighted median	22	-0.0815536859012532	0.0662566821625344	0.218369662957072	1.77060793886167
io9vrW	NP	NP	4-hydroxyphenylpyruvate levels	Inverse variance weighted	22	-0.0293430079025798	0.048447586448063	0.544737223720934	1.77060793886167
io9vrW	NP	NP	4-hydroxyphenylpyruvate levels	Simple mode	22	-0.0789871187343896	0.102238094922268	0.448379502186526	1.77060793886167
io9vrW	NP	NP	4-hydroxyphenylpyruvate levels	Weighted mode	22	-0.082820194231396	0.0859455390728103	0.346194822119005	1.77060793886167
iXy3iw	NP	NP	1,3,7-trimethylurate levels	MR Egger	23	0.164015270236038	0.138346004040787	0.24904464109888	1.93007097232273
iXy3iw	NP	NP	1,3,7-trimethylurate levels	Weighted median	23	-0.0318621934744096	0.0683273291697699	0.640988629709391	1.93007097232273
iXy3iw	NP	NP	1,3,7-trimethylurate levels	Inverse variance weighted	23	0.0354933698089841	0.0575012594494924	0.537061612702332	1.93007097232273
iXy3iw	NP	NP	1,3,7-trimethylurate levels	Simple mode	23	0.211532551047157	0.130404528971069	0.119021180686185	1.93007097232273
iXy3iw	NP	NP	1,3,7-trimethylurate levels	Weighted mode	23	-0.0261296378232072	0.108900083191864	0.812597238310231	1.93007097232273
J2X6tx	NP	NP	1-palmitoyl-2-docosahexaenoyl-gpc (16:0/22:6) levels	MR Egger	22	0.285682362568844	0.173277784890408	0.114830165973473	2.2334806909735
J2X6tx	NP	NP	1-palmitoyl-2-docosahexaenoyl-gpc (16:0/22:6) levels	Weighted median	22	0.0447271922982008	0.0721824554708489	0.535494318691872	2.2334806909735
J2X6tx	NP	NP	1-palmitoyl-2-docosahexaenoyl-gpc (16:0/22:6) levels	Inverse variance weighted	22	0.0538191147103014	0.0614094826253438	0.380813997649511	2.2334806909735
J2X6tx	NP	NP	1-palmitoyl-2-docosahexaenoyl-gpc (16:0/22:6) levels	Simple mode	22	-0.143839108839139	0.148003557835171	0.34218094929767	2.2334806909735
J2X6tx	NP	NP	1-palmitoyl-2-docosahexaenoyl-gpc (16:0/22:6) levels	Weighted mode	22	0.0938602794542545	0.121739879314017	0.449300948279598	2.2334806909735
j48BVn	NP	NP	N-acetylglucosaminylasparagine levels	MR Egger	22	0.072318100391723	0.0681529762633243	0.30128440641653	2.84012338377291
j48BVn	NP	NP	N-acetylglucosaminylasparagine levels	Weighted median	22	0.0468185811636444	0.0416892529644868	0.261421703380405	2.84012338377291
j48BVn	NP	NP	N-acetylglucosaminylasparagine levels	Inverse variance weighted	22	0.0182121136563253	0.0432840765232843	0.673931935501855	2.84012338377291
j48BVn	NP	NP	N-acetylglucosaminylasparagine levels	Simple mode	22	-0.116247523095072	0.105849863033766	0.284536687642291	2.84012338377291
j48BVn	NP	NP	N-acetylglucosaminylasparagine levels	Weighted mode	22	0.0462232235990154	0.0394581491167136	0.254538633903527	2.84012338377291
JBb4mf	NP	NP	Threonine levels	MR Egger	33	0.0379362427641623	0.0915477018686492	0.68144367980757	2.92699407114538
JBb4mf	NP	NP	Threonine levels	Weighted median	33	0.016162351402637	0.0523122529982312	0.757352569400864	2.92699407114538
JBb4mf	NP	NP	Threonine levels	Inverse variance weighted	33	0.0260326713048872	0.0371675415735343	0.483668714335693	2.92699407114538
JBb4mf	NP	NP	Threonine levels	Simple mode	33	0.0243517969511575	0.101324316927644	0.811603478728989	2.92699407114538
JBb4mf	NP	NP	Threonine levels	Weighted mode	33	0.021407298136315	0.0846039957691952	0.801863964158457	2.92699407114538
jbNCUP	NP	NP	Glycerol 3-phosphate levels	MR Egger	29	0.0438792321147026	0.0730542823286869	0.553089648570138	2.70768518960062
jbNCUP	NP	NP	Glycerol 3-phosphate levels	Weighted median	29	0.0444020669144424	0.0605787082704728	0.46357983703002	2.70768518960062
jbNCUP	NP	NP	Glycerol 3-phosphate levels	Inverse variance weighted	29	0.0354441524571744	0.0400498020759389	0.376155586069321	2.70768518960062
jbNCUP	NP	NP	Glycerol 3-phosphate levels	Simple mode	29	0.184655722194226	0.112489541212052	0.111872462578062	2.70768518960062
jbNCUP	NP	NP	Glycerol 3-phosphate levels	Weighted mode	29	0.0586040717089782	0.0698587887094941	0.408634316924331	2.70768518960062
jH8s4T	NP	NP	Cholesterol levels	MR Egger	16	-0.202062430030736	0.221173763515756	0.376397295146198	1.26284336925866
jH8s4T	NP	NP	Cholesterol levels	Weighted median	16	-0.12772897532086	0.0931154605476607	0.170148493503125	1.26284336925866
jH8s4T	NP	NP	Cholesterol levels	Inverse variance weighted	16	-0.0567734621070953	0.0786313816602572	0.470281931721957	1.26284336925866
jH8s4T	NP	NP	Cholesterol levels	Simple mode	16	-0.216208682453409	0.188296982992828	0.268855382762935	1.26284336925866
jH8s4T	NP	NP	Cholesterol levels	Weighted mode	16	-0.191057160427508	0.153835580026802	0.233321110788558	1.26284336925866
JNhlSU	NP	NP	Glutamate levels	MR Egger	22	0.113863496806027	0.161622334929889	0.489242430523071	1.79571525748653
JNhlSU	NP	NP	Glutamate levels	Weighted median	22	-0.0397109397205604	0.0775928366469034	0.608800679276874	1.79571525748653
JNhlSU	NP	NP	Glutamate levels	Inverse variance weighted	22	-0.0222443487792298	0.0636316344868761	0.726653899162974	1.79571525748653
JNhlSU	NP	NP	Glutamate levels	Simple mode	22	-0.0747438553898137	0.138796841416503	0.595885887841839	1.79571525748653
JNhlSU	NP	NP	Glutamate levels	Weighted mode	22	-0.0576459768669328	0.118846105325743	0.632664236139552	1.79571525748653
JqfHvE	NP	NP	Phenylacetate levels	MR Egger	23	0.231901419243742	0.115706157952998	0.0581121771653102	1.95865573803108
JqfHvE	NP	NP	Phenylacetate levels	Weighted median	23	0.0845005987705847	0.0685456210395224	0.217663691201489	1.95865573803108
JqfHvE	NP	NP	Phenylacetate levels	Inverse variance weighted	23	0.0358814551599937	0.0624687910407428	0.565703850427183	1.95865573803108
JqfHvE	NP	NP	Phenylacetate levels	Simple mode	23	0.0945619925943286	0.109774548805933	0.398298704428213	1.95865573803108
JqfHvE	NP	NP	Phenylacetate levels	Weighted mode	23	0.106342939843066	0.101864264277024	0.307836901062083	1.95865573803108
jyZCZT	NP	NP	N-acetylhistidine levels	MR Egger	25	-0.00422131853382408	0.039522779081435	0.915868081901695	3.38168593139976
jyZCZT	NP	NP	N-acetylhistidine levels	Weighted median	25	-0.0284823731536652	0.0344443865527828	0.408288643276981	3.38168593139976
jyZCZT	NP	NP	N-acetylhistidine levels	Inverse variance weighted	25	-0.0011792507530727	0.0269303826714261	0.965072707102838	3.38168593139976
jyZCZT	NP	NP	N-acetylhistidine levels	Simple mode	25	-0.0101541996683007	0.0799996096974452	0.900054745977865	3.38168593139976
jyZCZT	NP	NP	N-acetylhistidine levels	Weighted mode	25	-0.0273993978490682	0.0343445355378022	0.432820989332514	3.38168593139976
KazGak	NP	NP	Citrate levels	MR Egger	21	-0.12875100615754	0.109960508685262	0.256121489290931	2.09398638759192
KazGak	NP	NP	Citrate levels	Weighted median	21	-0.0905783814941726	0.0639924227281994	0.156935193972691	2.09398638759192
KazGak	NP	NP	Citrate levels	Inverse variance weighted	21	-0.0649880201731286	0.0458688483507168	0.156534805533841	2.09398638759192
KazGak	NP	NP	Citrate levels	Simple mode	21	-0.0868151921009106	0.110356022874513	0.440690216097711	2.09398638759192
KazGak	NP	NP	Citrate levels	Weighted mode	21	-0.104632009775341	0.0875983435437237	0.246275222698825	2.09398638759192
kcAQ1m	NP	NP	Pyridoxate levels	MR Egger	20	-0.343246782341556	0.144167205072918	0.0285223683586356	1.5689709927846
kcAQ1m	NP	NP	Pyridoxate levels	Weighted median	20	0.0467372740388973	0.086744000873561	0.590027995123483	1.5689709927846
kcAQ1m	NP	NP	Pyridoxate levels	Inverse variance weighted	20	0.0109043461882444	0.0701513638812762	0.876474247563087	1.5689709927846
kcAQ1m	NP	NP	Pyridoxate levels	Simple mode	20	0.0935553938557989	0.140801901077589	0.514388193306826	1.5689709927846
kcAQ1m	NP	NP	Pyridoxate levels	Weighted mode	20	0.0706476394047981	0.126743164356378	0.583756711832961	1.5689709927846
KCBJPi	NP	NP	Taurochenodeoxycholate levels	MR Egger	20	0.0135539657700815	0.166683424567244	0.936088303312629	1.58382729454645
KCBJPi	NP	NP	Taurochenodeoxycholate levels	Weighted median	20	0.035399607202594	0.0820856092539032	0.666284934753425	1.58382729454645
KCBJPi	NP	NP	Taurochenodeoxycholate levels	Inverse variance weighted	20	-0.0186647594310407	0.0638601770358569	0.770076058291473	1.58382729454645
KCBJPi	NP	NP	Taurochenodeoxycholate levels	Simple mode	20	0.120781478078471	0.169718760029669	0.485324240343409	1.58382729454645
KCBJPi	NP	NP	Taurochenodeoxycholate levels	Weighted mode	20	0.128454264022195	0.171132336241911	0.462080673629575	1.58382729454645
KEBedi	NP	NP	Glycerol levels	MR Egger	23	0.029320875553867	0.172931660185096	0.866985312007131	1.76561342461516
KEBedi	NP	NP	Glycerol levels	Weighted median	23	0.0786701538779575	0.0817373612571519	0.335811134592493	1.76561342461516
KEBedi	NP	NP	Glycerol levels	Inverse variance weighted	23	0.0515454794960752	0.0651932381594868	0.429144269918164	1.76561342461516
KEBedi	NP	NP	Glycerol levels	Simple mode	23	0.062638351485637	0.12949907906925	0.633380363841473	1.76561342461516
KEBedi	NP	NP	Glycerol levels	Weighted mode	23	0.062638351485637	0.114315879756891	0.589249464094936	1.76561342461516
KfK6QK	NP	NP	Isoleucine levels	MR Egger	20	-0.223269619625551	0.171959971660291	0.210545995220881	1.56045066352303
KfK6QK	NP	NP	Isoleucine levels	Weighted median	20	-0.179489163105429	0.0820140756442639	0.0286319959824942	1.56045066352303
KfK6QK	NP	NP	Isoleucine levels	Inverse variance weighted	20	-0.133015441167129	0.0590776663009146	0.0243516643689545	1.56045066352303
KfK6QK	NP	NP	Isoleucine levels	Simple mode	20	-0.196950481497807	0.140649741918428	0.177545113054848	1.56045066352303
KfK6QK	NP	NP	Isoleucine levels	Weighted mode	20	-0.211936393903118	0.120203704291524	0.0939531210961035	1.56045066352303
KiTuGu	NP	NP	3-ureidopropionate levels	MR Egger	21	0.0680595301291541	0.153355143886536	0.662197637483499	1.70738089950591
KiTuGu	NP	NP	3-ureidopropionate levels	Weighted median	21	0.088356766948045	0.0773753162620408	0.253485416637247	1.70738089950591
KiTuGu	NP	NP	3-ureidopropionate levels	Inverse variance weighted	21	0.0127328381544294	0.0636717933819198	0.84149925785099	1.70738089950591
KiTuGu	NP	NP	3-ureidopropionate levels	Simple mode	21	0.166644273351324	0.140317864896015	0.248896940875725	1.70738089950591
KiTuGu	NP	NP	3-ureidopropionate levels	Weighted mode	21	0.094142141658814	0.110689210161126	0.405109923477669	1.70738089950591
kMLYSo	NP	NP	Creatine levels	MR Egger	23	0.0893760594312548	0.109090352746665	0.421825169542532	2.21215807223702
kMLYSo	NP	NP	Creatine levels	Weighted median	23	0.00634338605499654	0.0677456970407049	0.925398898062969	2.21215807223702
kMLYSo	NP	NP	Creatine levels	Inverse variance weighted	23	-0.00922285240351344	0.0465582935191215	0.842972631451941	2.21215807223702
kMLYSo	NP	NP	Creatine levels	Simple mode	23	-0.0958969279003645	0.111521299676317	0.399119188337389	2.21215807223702
kMLYSo	NP	NP	Creatine levels	Weighted mode	23	0.0383019518993466	0.0803970748454493	0.638480012606293	2.21215807223702
koJ1ty	NP	NP	Tartarate levels	MR Egger	22	-0.0399298638786272	0.0931376130040975	0.672709911070794	1.69458025534745
koJ1ty	NP	NP	Tartarate levels	Weighted median	22	-0.0182380346909299	0.0676732796730082	0.787543966473023	1.69458025534745
koJ1ty	NP	NP	Tartarate levels	Inverse variance weighted	22	-0.0151756405579529	0.0474305976857118	0.749002704458195	1.69458025534745
koJ1ty	NP	NP	Tartarate levels	Simple mode	22	-0.107521109959114	0.137086342363355	0.441603887877652	1.69458025534745
koJ1ty	NP	NP	Tartarate levels	Weighted mode	22	-0.13180664067416	0.134937703215882	0.33978913137087	1.69458025534745
KPlSzY	NP	NP	Formiminoglutamate levels	MR Egger	25	0.0715145115864519	0.106574430476582	0.508885634428131	1.99853731966751
KPlSzY	NP	NP	Formiminoglutamate levels	Weighted median	25	-0.0446812789593845	0.0706366112183702	0.527026710054489	1.99853731966751
KPlSzY	NP	NP	Formiminoglutamate levels	Inverse variance weighted	25	-0.0505230870314494	0.0487197531418508	0.299729132223158	1.99853731966751
KPlSzY	NP	NP	Formiminoglutamate levels	Simple mode	25	-0.0718131285072935	0.130798039692739	0.588051514708863	1.99853731966751
KPlSzY	NP	NP	Formiminoglutamate levels	Weighted mode	25	-0.053586377008957	0.126277830423141	0.67508818301874	1.99853731966751
kQc8Qa	NP	NP	Imidazole propionate levels	MR Egger	23	0.00208461713245941	0.134060402082707	0.987740315668091	1.92992205000218
kQc8Qa	NP	NP	Imidazole propionate levels	Weighted median	23	-0.0412994434421913	0.0741592398501005	0.577594254937589	1.92992205000218
kQc8Qa	NP	NP	Imidazole propionate levels	Inverse variance weighted	23	0.00499868248974816	0.0553674778804566	0.92806318318751	1.92992205000218
kQc8Qa	NP	NP	Imidazole propionate levels	Simple mode	23	-0.1117032799996	0.124995581752873	0.381177317123323	1.92992205000218
kQc8Qa	NP	NP	Imidazole propionate levels	Weighted mode	23	-0.0423812970897934	0.103947910864776	0.687422131377047	1.92992205000218
kRfrfH	NP	NP	Alpha-hydroxyisocaproate levels	MR Egger	22	-0.0302871516858988	0.193221389054046	0.87701464514175	1.77172946113711
kRfrfH	NP	NP	Alpha-hydroxyisocaproate levels	Weighted median	22	-0.0914532052204927	0.0802797050804543	0.254627198453168	1.77172946113711
kRfrfH	NP	NP	Alpha-hydroxyisocaproate levels	Inverse variance weighted	22	-0.0353758749859278	0.0736572541299397	0.631030538170958	1.77172946113711
kRfrfH	NP	NP	Alpha-hydroxyisocaproate levels	Simple mode	22	-0.0941195786956591	0.136919899008056	0.499349075156616	1.77172946113711
kRfrfH	NP	NP	Alpha-hydroxyisocaproate levels	Weighted mode	22	-0.0891486581120937	0.117795704657357	0.457572788733872	1.77172946113711
KuTDLD	NP	NP	Cystine levels	MR Egger	18	-0.108239918393388	0.13002481370058	0.41740444920943	1.36418448197923
KuTDLD	NP	NP	Cystine levels	Weighted median	18	-0.0421334013702341	0.0877189699768406	0.630998040322717	1.36418448197923
KuTDLD	NP	NP	Cystine levels	Inverse variance weighted	18	-0.00426935238411895	0.0608146653610325	0.944032342666332	1.36418448197923
KuTDLD	NP	NP	Cystine levels	Simple mode	18	-0.11144360658256	0.144363077213742	0.450732531556836	1.36418448197923
KuTDLD	NP	NP	Cystine levels	Weighted mode	18	-0.12781402186851	0.149118273845713	0.403293821231612	1.36418448197923
kyhlWz	NP	NP	5-hydroxyhexanoate levels	MR Egger	19	0.106861714390039	0.183630380022054	0.568245443569777	1.45464860632608
kyhlWz	NP	NP	5-hydroxyhexanoate levels	Weighted median	19	-0.0593562893361448	0.0778293256414915	0.4456740415012	1.45464860632608
kyhlWz	NP	NP	5-hydroxyhexanoate levels	Inverse variance weighted	19	0.0248465533772725	0.070657708402106	0.725103201742899	1.45464860632608
kyhlWz	NP	NP	5-hydroxyhexanoate levels	Simple mode	19	-0.105424791677881	0.137477250135943	0.453110428654375	1.45464860632608
kyhlWz	NP	NP	5-hydroxyhexanoate levels	Weighted mode	19	-0.101061073845303	0.124082927921894	0.426023968361576	1.45464860632608
l73eYs	NP	NP	N-acetylmethionine levels	MR Egger	11	0.0262261904009604	0.175996788496942	0.884827277529431	0.991487270178074
l73eYs	NP	NP	N-acetylmethionine levels	Weighted median	11	0.0383882074368993	0.0961330734244826	0.689654760998634	0.991487270178074
l73eYs	NP	NP	N-acetylmethionine levels	Inverse variance weighted	11	0.0512243262907362	0.0720120258089879	0.476879662355461	0.991487270178074
l73eYs	NP	NP	N-acetylmethionine levels	Simple mode	11	0.126419856061296	0.146541156417952	0.408519727902332	0.991487270178074
l73eYs	NP	NP	N-acetylmethionine levels	Weighted mode	11	0.108648142735387	0.146072673612338	0.474114335054808	0.991487270178074
Lbvi1n	NP	NP	N-formylanthranilic acid levels	MR Egger	23	-0.0209357500473436	0.0591810177729159	0.727047290122885	2.6779035822545
Lbvi1n	NP	NP	N-formylanthranilic acid levels	Weighted median	23	-0.0708715511066067	0.0397661530151898	0.0747153388949227	2.6779035822545
Lbvi1n	NP	NP	N-formylanthranilic acid levels	Inverse variance weighted	23	-0.0666428837451228	0.0404691826693441	0.0996081356019329	2.6779035822545
Lbvi1n	NP	NP	N-formylanthranilic acid levels	Simple mode	23	0.082300591351111	0.116383497514456	0.486896931684874	2.6779035822545
Lbvi1n	NP	NP	N-formylanthranilic acid levels	Weighted mode	23	-0.0794577571070507	0.0434779290324178	0.0812147305164186	2.6779035822545
lo1r69	NP	NP	Trans-4-hydroxyproline levels	MR Egger	23	0.189344184173672	0.117035520508437	0.12062109046252	1.8814960325754
lo1r69	NP	NP	Trans-4-hydroxyproline levels	Weighted median	23	0.0679539123275217	0.0721163915636966	0.346048745055532	1.8814960325754
lo1r69	NP	NP	Trans-4-hydroxyproline levels	Inverse variance weighted	23	0.0841794202055201	0.0602887112224791	0.162632698021851	1.8814960325754
lo1r69	NP	NP	Trans-4-hydroxyproline levels	Simple mode	23	0.068990558143214	0.126072387550553	0.589729639476262	1.8814960325754
lo1r69	NP	NP	Trans-4-hydroxyproline levels	Weighted mode	23	0.0838229853869319	0.113031489361928	0.46617949964829	1.8814960325754
MdbNXj	NP	NP	1,7-dimethyluric acid levels	MR Egger	32	-0.0922588984619847	0.0924419332316244	0.326252000797948	2.49811046527593
MdbNXj	NP	NP	1,7-dimethyluric acid levels	Weighted median	32	-0.0389564849506003	0.0555709601902322	0.483289069068817	2.49811046527593
MdbNXj	NP	NP	1,7-dimethyluric acid levels	Inverse variance weighted	32	-0.0242564646508545	0.0406841030297948	0.551031734860991	2.49811046527593
MdbNXj	NP	NP	1,7-dimethyluric acid levels	Simple mode	32	-0.0469861597046428	0.0946820050643559	0.623216966116088	2.49811046527593
MdbNXj	NP	NP	1,7-dimethyluric acid levels	Weighted mode	32	-0.0469861597046428	0.0893659730767367	0.602787539355582	2.49811046527593
MEzZRP	NP	NP	Pseudouridine levels	MR Egger	24	-0.0295432476322597	0.196661528050298	0.881956818068472	1.95620302817596
MEzZRP	NP	NP	Pseudouridine levels	Weighted median	24	0.0903435456994079	0.0844052528689032	0.284459752995623	1.95620302817596
MEzZRP	NP	NP	Pseudouridine levels	Inverse variance weighted	24	-0.00979522113807281	0.067799728123972	0.885127080254343	1.95620302817596
MEzZRP	NP	NP	Pseudouridine levels	Simple mode	24	0.152139690796616	0.160886449823181	0.354164684572355	1.95620302817596
MEzZRP	NP	NP	Pseudouridine levels	Weighted mode	24	0.156887983553069	0.14954053453247	0.30501639808438	1.95620302817596
mH0z2F	NP	NP	Thyroxine levels	MR Egger	20	-0.0855256424128812	0.187149920422887	0.653145251068664	1.63230790928795
mH0z2F	NP	NP	Thyroxine levels	Weighted median	20	-0.0205276229180436	0.0826669255928079	0.803888959987433	1.63230790928795
mH0z2F	NP	NP	Thyroxine levels	Inverse variance weighted	20	-0.0249458973625746	0.0726076792577328	0.731168891617044	1.63230790928795
mH0z2F	NP	NP	Thyroxine levels	Simple mode	20	-0.0856577077541159	0.15114989260878	0.577547233689888	1.63230790928795
mH0z2F	NP	NP	Thyroxine levels	Weighted mode	20	-0.0494132244016918	0.117971961421198	0.680018597137015	1.63230790928795
MkQUYI	NP	NP	2,6-dihydroxybenzoic acid levels	MR Egger	22	-0.0771915578195279	0.108072326751927	0.483321147677652	1.99898852171479
MkQUYI	NP	NP	2,6-dihydroxybenzoic acid levels	Weighted median	22	-0.0206386751502534	0.0632428649235593	0.744167144263658	1.99898852171479
MkQUYI	NP	NP	2,6-dihydroxybenzoic acid levels	Inverse variance weighted	22	-0.0189516195103098	0.0456439493509978	0.677991461677249	1.99898852171479
MkQUYI	NP	NP	2,6-dihydroxybenzoic acid levels	Simple mode	22	-0.134823362017189	0.0998518744022916	0.191314813486706	1.99898852171479
MkQUYI	NP	NP	2,6-dihydroxybenzoic acid levels	Weighted mode	22	-0.0493134794701938	0.0786770794493353	0.537556332024919	1.99898852171479
MnRqI7	NP	NP	Indolelactate levels	MR Egger	28	0.0535404588359738	0.111604901867389	0.635428927986899	2.53732575814051
MnRqI7	NP	NP	Indolelactate levels	Weighted median	28	-0.057394085021167	0.0677301457398492	0.396775828212493	2.53732575814051
MnRqI7	NP	NP	Indolelactate levels	Inverse variance weighted	28	-0.0369273151859378	0.0502663648177683	0.46256321887707	2.53732575814051
MnRqI7	NP	NP	Indolelactate levels	Simple mode	28	-0.0977559267504856	0.124350111176112	0.438633997161304	2.53732575814051
MnRqI7	NP	NP	Indolelactate levels	Weighted mode	28	-0.0977559267504856	0.123480027672916	0.435451117281818	2.53732575814051
MrJrzl	NP	NP	Ergothioneine levels	MR Egger	26	0.383565222145407	0.262859906194349	0.157475492049883	2.4929473488313
MrJrzl	NP	NP	Ergothioneine levels	Weighted median	26	-0.101424173891705	0.0794471631282993	0.201734941385759	2.4929473488313
MrJrzl	NP	NP	Ergothioneine levels	Inverse variance weighted	26	-0.345643703251576	0.106405866151373	0.00116075595277348	2.4929473488313
MrJrzl	NP	NP	Ergothioneine levels	Simple mode	26	-0.0582168213312277	0.125426912177654	0.646557228752889	2.4929473488313
MrJrzl	NP	NP	Ergothioneine levels	Weighted mode	26	-0.0519754175093192	0.106945036704209	0.631199084134124	2.4929473488313
MtymLE	NP	NP	4-hydroxyglutamate levels	MR Egger	24	0.0211688360581415	0.110752838791065	0.850172144152228	1.9758738940054
MtymLE	NP	NP	4-hydroxyglutamate levels	Weighted median	24	0.0882674667332004	0.0629251906468534	0.16069540486965	1.9758738940054
MtymLE	NP	NP	4-hydroxyglutamate levels	Inverse variance weighted	24	0.0534032276403728	0.0453836743194331	0.239312997434826	1.9758738940054
MtymLE	NP	NP	4-hydroxyglutamate levels	Simple mode	24	0.134087252795942	0.114237268209801	0.252502377982502	1.9758738940054
MtymLE	NP	NP	4-hydroxyglutamate levels	Weighted mode	24	0.121010828913545	0.11396799435092	0.29935057097142	1.9758738940054
mU6hpG	NP	NP	Fructosyllysine levels	MR Egger	24	0.29110952916367	0.147265814899383	0.0607360046353076	1.88824380810695
mU6hpG	NP	NP	Fructosyllysine levels	Weighted median	24	0.0384304577707848	0.072081546035928	0.593928006937602	1.88824380810695
mU6hpG	NP	NP	Fructosyllysine levels	Inverse variance weighted	24	0.051849847320733	0.0658931424505292	0.431353436731046	1.88824380810695
mU6hpG	NP	NP	Fructosyllysine levels	Simple mode	24	0.00523871511091012	0.121976401189384	0.966113195281618	1.88824380810695
mU6hpG	NP	NP	Fructosyllysine levels	Weighted mode	24	0.0156697793152341	0.0984979228084084	0.874988723151407	1.88824380810695
MWkFyi	NP	NP	Glycodeoxycholate levels	MR Egger	18	0.0974486562131811	0.179148576887277	0.593972442132257	1.38306501409538
MWkFyi	NP	NP	Glycodeoxycholate levels	Weighted median	18	0.0712855326536043	0.0805053244155116	0.375899958171677	1.38306501409538
MWkFyi	NP	NP	Glycodeoxycholate levels	Inverse variance weighted	18	0.0459667871030207	0.0653827337890192	0.482029774164898	1.38306501409538
MWkFyi	NP	NP	Glycodeoxycholate levels	Simple mode	18	0.182692014518693	0.157070991757619	0.260848902569215	1.38306501409538
MWkFyi	NP	NP	Glycodeoxycholate levels	Weighted mode	18	0.125705944945419	0.141249130519921	0.385909254829351	1.38306501409538
MyWyCq	NP	NP	12,13-DiHOME levels	MR Egger	27	-0.0418329076221782	0.119352867658655	0.728901308893889	2.09659727908651
MyWyCq	NP	NP	12,13-DiHOME levels	Weighted median	27	0.0507926738712255	0.0651587069419522	0.435672027316766	2.09659727908651
MyWyCq	NP	NP	12,13-DiHOME levels	Inverse variance weighted	27	0.0226715135088468	0.0514794276407924	0.659647796614774	2.09659727908651
MyWyCq	NP	NP	12,13-DiHOME levels	Simple mode	27	0.0659649861501967	0.122540545277141	0.594940961792403	2.09659727908651
MyWyCq	NP	NP	12,13-DiHOME levels	Weighted mode	27	0.0497899927241063	0.10150722998535	0.627889488988578	2.09659727908651
nbeqD9	NP	NP	Gamma-glutamylalanine levels	MR Egger	15	-0.00464372850288806	0.16442562504902	0.977898000083663	1.22914989591055
nbeqD9	NP	NP	Gamma-glutamylalanine levels	Weighted median	15	0.0848441460164022	0.0844395197278822	0.314997061858233	1.22914989591055
nbeqD9	NP	NP	Gamma-glutamylalanine levels	Inverse variance weighted	15	0.0170221555805061	0.0665981655704534	0.798263609165493	1.22914989591055
nbeqD9	NP	NP	Gamma-glutamylalanine levels	Simple mode	15	0.132072179423029	0.157818528384029	0.416727409573604	1.22914989591055
nbeqD9	NP	NP	Gamma-glutamylalanine levels	Weighted mode	15	0.118987990211761	0.101526701977338	0.260761036650284	1.22914989591055
NE97EF	NP	NP	Dihomo-linoleate (20:2n6) levels	MR Egger	17	-0.00392088199357458	0.167442978815976	0.981626933322122	1.30238133118401
NE97EF	NP	NP	Dihomo-linoleate (20:2n6) levels	Weighted median	17	0.0911267788215976	0.0862428173903929	0.290680320924428	1.30238133118401
NE97EF	NP	NP	Dihomo-linoleate (20:2n6) levels	Inverse variance weighted	17	0.0441973571937616	0.078140423545875	0.571655863449666	1.30238133118401
NE97EF	NP	NP	Dihomo-linoleate (20:2n6) levels	Simple mode	17	0.100804027612551	0.133131786945005	0.459951246311572	1.30238133118401
NE97EF	NP	NP	Dihomo-linoleate (20:2n6) levels	Weighted mode	17	0.105403699498986	0.110771862561857	0.355485128255723	1.30238133118401
nEoSbA	NP	NP	Allantoin levels	MR Egger	24	0.0806880712783887	0.13099260487032	0.54423259581818	1.87037449404445
nEoSbA	NP	NP	Allantoin levels	Weighted median	24	0.0524024636062636	0.0702260489415046	0.455548449657174	1.87037449404445
nEoSbA	NP	NP	Allantoin levels	Inverse variance weighted	24	0.0547372984093217	0.050817000055737	0.281415308410554	1.87037449404445
nEoSbA	NP	NP	Allantoin levels	Simple mode	24	0.0855579215822106	0.131543342546119	0.521868135651638	1.87037449404445
nEoSbA	NP	NP	Allantoin levels	Weighted mode	24	0.0929025092220979	0.113225275488997	0.420348238001042	1.87037449404445
NgN7R0	NP	NP	Glycerate levels	MR Egger	28	0.0164769882127195	0.115440749800671	0.887602904788578	2.25311949095673
NgN7R0	NP	NP	Glycerate levels	Weighted median	28	0.0632759991001633	0.0718543090468539	0.378526110896393	2.25311949095673
NgN7R0	NP	NP	Glycerate levels	Inverse variance weighted	28	0.0299125594340391	0.0557892102539502	0.591840339582278	2.25311949095673
NgN7R0	NP	NP	Glycerate levels	Simple mode	28	0.123748064522418	0.180477927574208	0.4987676346655	2.25311949095673
NgN7R0	NP	NP	Glycerate levels	Weighted mode	28	0.162895076456496	0.151427648192153	0.291567560675841	2.25311949095673
NIJzQM	NP	NP	3-(4-hydroxyphenyl)lactate levels	MR Egger	28	0.0214887390908174	0.165672213299607	0.897797015781341	2.44198846894355
NIJzQM	NP	NP	3-(4-hydroxyphenyl)lactate levels	Weighted median	28	0.0104380702144972	0.0671257972498764	0.876427051276994	2.44198846894355
NIJzQM	NP	NP	3-(4-hydroxyphenyl)lactate levels	Inverse variance weighted	28	0.0284806861182913	0.0574953376409026	0.620348533018054	2.44198846894355
NIJzQM	NP	NP	3-(4-hydroxyphenyl)lactate levels	Simple mode	28	0.00766051819011815	0.107573751349895	0.943754074295961	2.44198846894355
NIJzQM	NP	NP	3-(4-hydroxyphenyl)lactate levels	Weighted mode	28	0.0212234083558434	0.0818319998050394	0.797329854839573	2.44198846894355
NQG6xP	NP	NP	Orotate levels	MR Egger	35	-0.0165362581824885	0.0383056593251567	0.668772507461717	4.14807885197686
NQG6xP	NP	NP	Orotate levels	Weighted median	35	-0.0314442383342812	0.0389660272840225	0.419686380083685	4.14807885197686
NQG6xP	NP	NP	Orotate levels	Inverse variance weighted	35	-0.0447836746099525	0.0253490650476168	0.0772819115372831	4.14807885197686
NQG6xP	NP	NP	Orotate levels	Simple mode	35	-0.00393267696761002	0.0884040176585149	0.964777837137232	4.14807885197686
NQG6xP	NP	NP	Orotate levels	Weighted mode	35	-0.0335651723124653	0.039232814896048	0.398242370613075	4.14807885197686
NVy6TT	NP	NP	Histidine levels	MR Egger	20	-0.121636513121489	0.114842032660239	0.303532186194753	1.63922515899611
NVy6TT	NP	NP	Histidine levels	Weighted median	20	-0.0215542470444064	0.0695526899734189	0.756638441459391	1.63922515899611
NVy6TT	NP	NP	Histidine levels	Inverse variance weighted	20	0.00413820126334589	0.0492192908283103	0.932995357441398	1.63922515899611
NVy6TT	NP	NP	Histidine levels	Simple mode	20	-0.0537193722358048	0.121532124436569	0.663466387609285	1.63922515899611
NVy6TT	NP	NP	Histidine levels	Weighted mode	20	-0.0452717895406836	0.09460884523884	0.637743612972594	1.63922515899611
NZ3TOq	NP	NP	Indolebutyrate levels	MR Egger	23	0.0741217736648566	0.100491534143356	0.468924573181637	1.96989461945374
NZ3TOq	NP	NP	Indolebutyrate levels	Weighted median	23	-0.0393656351880631	0.0503231135279988	0.434063232526222	1.96989461945374
NZ3TOq	NP	NP	Indolebutyrate levels	Inverse variance weighted	23	-0.086740015034343	0.0377533940254257	0.0215878600089981	1.96989461945374
NZ3TOq	NP	NP	Indolebutyrate levels	Simple mode	23	-0.00875306334525416	0.089302681454863	0.922807384860009	1.96989461945374
NZ3TOq	NP	NP	Indolebutyrate levels	Weighted mode	23	0.00884503680427962	0.0685645733726992	0.898527379112869	1.96989461945374
o16yS0	NP	NP	Methionine levels	MR Egger	22	0.174339639033667	0.12551725763256	0.180115935477048	1.73572799414818
o16yS0	NP	NP	Methionine levels	Weighted median	22	-0.0434155706653924	0.0707955916491275	0.539709422897376	1.73572799414818
o16yS0	NP	NP	Methionine levels	Inverse variance weighted	22	-0.0377298605770736	0.0521523175155316	0.469400324026367	1.73572799414818
o16yS0	NP	NP	Methionine levels	Simple mode	22	-0.0512763971076572	0.115311121604561	0.661101240626681	1.73572799414818
o16yS0	NP	NP	Methionine levels	Weighted mode	22	-0.0469096853156902	0.105525256877345	0.661203326715174	1.73572799414818
O22I3Y	NP	NP	Pyruvate levels	MR Egger	21	0.047071976292131	0.145138194742559	0.749235210899343	1.60787364618549
O22I3Y	NP	NP	Pyruvate levels	Weighted median	21	0.0695934218445348	0.073425789746652	0.343228102255942	1.60787364618549
O22I3Y	NP	NP	Pyruvate levels	Inverse variance weighted	21	0.0711656518140409	0.0532665424848144	0.1815397558924	1.60787364618549
O22I3Y	NP	NP	Pyruvate levels	Simple mode	21	0.0835968018348224	0.130911810482846	0.530345812475236	1.60787364618549
O22I3Y	NP	NP	Pyruvate levels	Weighted mode	21	0.087237355272932	0.12659089571188	0.498660222558438	1.60787364618549
O4nMZE	NP	NP	Phenylacetylglutamine levels	MR Egger	20	0.127603810706364	0.144306242266349	0.388216435583573	1.54611354644908
O4nMZE	NP	NP	Phenylacetylglutamine levels	Weighted median	20	0.0631515472807862	0.0871981614185309	0.468924382877273	1.54611354644908
O4nMZE	NP	NP	Phenylacetylglutamine levels	Inverse variance weighted	20	0.0786187103212838	0.0685967283962461	0.25175377817495	1.54611354644908
O4nMZE	NP	NP	Phenylacetylglutamine levels	Simple mode	20	0.138195011443869	0.134790952896568	0.318120057373026	1.54611354644908
O4nMZE	NP	NP	Phenylacetylglutamine levels	Weighted mode	20	0.105640100374183	0.141122232508306	0.463282137798424	1.54611354644908
O4pQe6	NP	NP	1-lignoceroyl-GPC (24:0) levels	MR Egger	17	0.144334016330636	0.216794903180055	0.515670933964415	1.42478491179245
O4pQe6	NP	NP	1-lignoceroyl-GPC (24:0) levels	Weighted median	17	0.0350583810712469	0.0905926381594136	0.698764133905757	1.42478491179245
O4pQe6	NP	NP	1-lignoceroyl-GPC (24:0) levels	Inverse variance weighted	17	0.131164283932807	0.0922880625031659	0.155244486907391	1.42478491179245
O4pQe6	NP	NP	1-lignoceroyl-GPC (24:0) levels	Simple mode	17	0.117974578643537	0.174187460545315	0.507900542233536	1.42478491179245
O4pQe6	NP	NP	1-lignoceroyl-GPC (24:0) levels	Weighted mode	17	-0.00290591396708217	0.137774079565439	0.983433161830064	1.42478491179245
o5Yi7V	NP	NP	Cytosine levels	MR Egger	17	0.149121911073229	0.127299956975496	0.259701482172745	1.28709292483239
o5Yi7V	NP	NP	Cytosine levels	Weighted median	17	-0.0702223000915947	0.0755848356621791	0.352861745170849	1.28709292483239
o5Yi7V	NP	NP	Cytosine levels	Inverse variance weighted	17	-0.0387007857916079	0.0592388391276877	0.513562324571236	1.28709292483239
o5Yi7V	NP	NP	Cytosine levels	Simple mode	17	-0.191721604705267	0.148914222998541	0.21624518704783	1.28709292483239
o5Yi7V	NP	NP	Cytosine levels	Weighted mode	17	-0.174416244790486	0.121072343743205	0.168981513482526	1.28709292483239
ObhtAj	NP	NP	Picolinate levels	MR Egger	24	0.0307727139277517	0.0974521945666028	0.755151417973924	2.44269047086769
ObhtAj	NP	NP	Picolinate levels	Weighted median	24	0.00789809972880032	0.0610588928964066	0.897078999768207	2.44269047086769
ObhtAj	NP	NP	Picolinate levels	Inverse variance weighted	24	0.0540561799830803	0.0471643190631335	0.251743655811908	2.44269047086769
ObhtAj	NP	NP	Picolinate levels	Simple mode	24	-0.0206575992956956	0.0968773345585703	0.833022776790346	2.44269047086769
ObhtAj	NP	NP	Picolinate levels	Weighted mode	24	-0.0078508866717677	0.081435169439392	0.924032784591198	2.44269047086769
OHS77U	NP	NP	Deoxycarnitine levels	MR Egger	36	0.0616451355032537	0.0727040247576596	0.402428023460577	3.73881419139397
OHS77U	NP	NP	Deoxycarnitine levels	Weighted median	36	0.0640097086162835	0.0504296646235903	0.204338785595872	3.73881419139397
OHS77U	NP	NP	Deoxycarnitine levels	Inverse variance weighted	36	-0.0651157062065793	0.0440798197577694	0.139615976051252	3.73881419139397
OHS77U	NP	NP	Deoxycarnitine levels	Simple mode	36	-0.161756252371288	0.120859279519148	0.189400985871746	3.73881419139397
OHS77U	NP	NP	Deoxycarnitine levels	Weighted mode	36	0.0421381481246055	0.0537774941929926	0.438566111747727	3.73881419139397
OLwo5B	NP	NP	Succinate levels	MR Egger	17	0.10054560539648	0.130033489944848	0.451401056047448	1.27601219304553
OLwo5B	NP	NP	Succinate levels	Weighted median	17	-0.0474420319358115	0.0768177906753889	0.536844499998539	1.27601219304553
OLwo5B	NP	NP	Succinate levels	Inverse variance weighted	17	-0.0469340369148585	0.0561322903421894	0.403080319931627	1.27601219304553
OLwo5B	NP	NP	Succinate levels	Simple mode	17	-0.144984736543215	0.141231787039709	0.31989227607963	1.27601219304553
OLwo5B	NP	NP	Succinate levels	Weighted mode	17	-0.144984736543215	0.133294492626988	0.292840660559621	1.27601219304553
OpkInm	NP	NP	Glycolithocholate sulfate levels	MR Egger	18	0.00588240395972074	0.15195670078789	0.969599665309343	1.82719035948318
OpkInm	NP	NP	Glycolithocholate sulfate levels	Weighted median	18	0.027243374395832	0.0642682558657697	0.671638054940374	1.82719035948318
OpkInm	NP	NP	Glycolithocholate sulfate levels	Inverse variance weighted	18	0.0120139233531699	0.0713244868016721	0.866236846632361	1.82719035948318
OpkInm	NP	NP	Glycolithocholate sulfate levels	Simple mode	18	-0.0834501807629124	0.10441465351576	0.435188565568598	1.82719035948318
OpkInm	NP	NP	Glycolithocholate sulfate levels	Weighted mode	18	0.0174364045655859	0.0692359338801939	0.804183759087171	1.82719035948318
OPvwIR	NP	NP	Anthranilate levels	MR Egger	23	0.0175984487752889	0.12385256219239	0.888361799475216	1.80097879548549
OPvwIR	NP	NP	Anthranilate levels	Weighted median	23	0.0645252214523329	0.0642729256757301	0.315414581303103	1.80097879548549
OPvwIR	NP	NP	Anthranilate levels	Inverse variance weighted	23	0.0211379377739718	0.0482732578618171	0.66147261934395	1.80097879548549
OPvwIR	NP	NP	Anthranilate levels	Simple mode	23	0.135883056646277	0.111669844180595	0.236562808187057	1.80097879548549
OPvwIR	NP	NP	Anthranilate levels	Weighted mode	23	0.132481603970154	0.108279825404763	0.234080088934392	1.80097879548549
Osk5Io	NP	NP	1-methyl-4-imidazoleacetate levels	MR Egger	26	0.129282535388847	0.0681701725206967	0.0699985005916275	2.63527954097591
Osk5Io	NP	NP	1-methyl-4-imidazoleacetate levels	Weighted median	26	0.0632503223460973	0.0463202119792117	0.172095458854638	2.63527954097591
Osk5Io	NP	NP	1-methyl-4-imidazoleacetate levels	Inverse variance weighted	26	0.0249958064498011	0.0363382742045546	0.49153815484532	2.63527954097591
Osk5Io	NP	NP	1-methyl-4-imidazoleacetate levels	Simple mode	26	0.0512258227180581	0.0959645779277217	0.5981951787639	2.63527954097591
Osk5Io	NP	NP	1-methyl-4-imidazoleacetate levels	Weighted mode	26	0.0660362216792539	0.0470658429555351	0.172897151908206	2.63527954097591
oujFfX	NP	NP	Guanidinoacetate levels	MR Egger	25	-0.0194480661736589	0.110939489324247	0.862375428804863	2.42505918758002
oujFfX	NP	NP	Guanidinoacetate levels	Weighted median	25	-0.0354191313582261	0.0678522502181348	0.601667696030474	2.42505918758002
oujFfX	NP	NP	Guanidinoacetate levels	Inverse variance weighted	25	0.0217373101395744	0.051237394506826	0.67138569821527	2.42505918758002
oujFfX	NP	NP	Guanidinoacetate levels	Simple mode	25	-0.0277643486362945	0.117115960925841	0.814616589622484	2.42505918758002
oujFfX	NP	NP	Guanidinoacetate levels	Weighted mode	25	-0.0562849212711767	0.0829628405024283	0.503985407841308	2.42505918758002
OXOrBK	NP	NP	Uridine levels	MR Egger	18	0.0670443323779133	0.11608027797396	0.571594392509658	1.65362273285891
OXOrBK	NP	NP	Uridine levels	Weighted median	18	0.0225440697383887	0.0706379543841276	0.749613128579661	1.65362273285891
OXOrBK	NP	NP	Uridine levels	Inverse variance weighted	18	0.0420714898807837	0.051726629889801	0.416021457054504	1.65362273285891
OXOrBK	NP	NP	Uridine levels	Simple mode	18	-0.0144665755223093	0.133522084367204	0.914989818178495	1.65362273285891
OXOrBK	NP	NP	Uridine levels	Weighted mode	18	0.0113234600243493	0.136355531867187	0.934786842684881	1.65362273285891
OzEZyJ	NP	NP	Serotonin levels	MR Egger	21	-0.0849931404265661	0.135888743613534	0.539109130847274	1.62545836712267
OzEZyJ	NP	NP	Serotonin levels	Weighted median	21	-0.0167585958096131	0.0686524946172216	0.80714748533079	1.62545836712267
OzEZyJ	NP	NP	Serotonin levels	Inverse variance weighted	21	-0.0266752814796652	0.0505621640095759	0.597795065203137	1.62545836712267
OzEZyJ	NP	NP	Serotonin levels	Simple mode	21	0.00478804754366757	0.115998450388626	0.967484500393613	1.62545836712267
OzEZyJ	NP	NP	Serotonin levels	Weighted mode	21	-0.0990867511257444	0.116844458948608	0.406460359166878	1.62545836712267
P4TftX	NP	NP	3-methylxanthine levels	MR Egger	21	-0.176202818148493	0.137408047052465	0.21515139452695	1.76253046581518
P4TftX	NP	NP	3-methylxanthine levels	Weighted median	21	-0.0847368955190119	0.0730710377445225	0.246190963773497	1.76253046581518
P4TftX	NP	NP	3-methylxanthine levels	Inverse variance weighted	21	-0.100722986797797	0.0528194932796668	0.0565298722274642	1.76253046581518
P4TftX	NP	NP	3-methylxanthine levels	Simple mode	21	-0.0726575322207865	0.12437216062226	0.56562129787401	1.76253046581518
P4TftX	NP	NP	3-methylxanthine levels	Weighted mode	21	-0.0849594649046891	0.122117158253025	0.494609312670733	1.76253046581518
pbrXIh	NP	NP	Leucine levels	MR Egger	18	-0.148303439622737	0.216258992767569	0.502675993610714	1.4272796969497
pbrXIh	NP	NP	Leucine levels	Weighted median	18	0.113499066446191	0.0993281735055518	0.253176707098597	1.4272796969497
pbrXIh	NP	NP	Leucine levels	Inverse variance weighted	18	0.0645786257585308	0.0809891793349586	0.425234142358574	1.4272796969497
pbrXIh	NP	NP	Leucine levels	Simple mode	18	0.14708105455589	0.163711798539427	0.381513357352032	1.4272796969497
pbrXIh	NP	NP	Leucine levels	Weighted mode	18	0.0993361766767631	0.145119063591585	0.50287618836337	1.4272796969497
pbUXrL	NP	NP	Glycerophosphoethanolamine levels	MR Egger	22	0.0820644932733375	0.0829028520995471	0.334054767901239	1.89585839872415
pbUXrL	NP	NP	Glycerophosphoethanolamine levels	Weighted median	22	0.0200446215233206	0.0593451110534442	0.735541302130141	1.89585839872415
pbUXrL	NP	NP	Glycerophosphoethanolamine levels	Inverse variance weighted	22	0.0424482877627843	0.0423359567901951	0.316028158333473	1.89585839872415
pbUXrL	NP	NP	Glycerophosphoethanolamine levels	Simple mode	22	0.0240773443180646	0.10577558961173	0.822138058491476	1.89585839872415
pbUXrL	NP	NP	Glycerophosphoethanolamine levels	Weighted mode	22	0.0168376173277058	0.0736470198362248	0.821371361850616	1.89585839872415
pcjxGQ	NP	NP	Inosine levels	MR Egger	22	0.0173883375376294	0.099525322854737	0.863061931250886	1.67869366681824
pcjxGQ	NP	NP	Inosine levels	Weighted median	22	0.000768170355015152	0.0589174401665195	0.98959741122345	1.67869366681824
pcjxGQ	NP	NP	Inosine levels	Inverse variance weighted	22	-0.047156402004601	0.0451368908100584	0.29614226428627	1.67869366681824
pcjxGQ	NP	NP	Inosine levels	Simple mode	22	0.0626458512619814	0.0928874866414428	0.507396955461339	1.67869366681824
pcjxGQ	NP	NP	Inosine levels	Weighted mode	22	0.0110488490363023	0.0845582603266759	0.89728354378802	1.67869366681824
PCP5sU	NP	NP	1-palmitoyl-2-linoleoyl-gpc (16:0/18:2) levels	MR Egger	34	-0.241534922378919	0.08644381432219	0.00871837451129133	3.19441666535721
PCP5sU	NP	NP	1-palmitoyl-2-linoleoyl-gpc (16:0/18:2) levels	Weighted median	34	-0.0108179236161414	0.0607239909418163	0.858605891786573	3.19441666535721
PCP5sU	NP	NP	1-palmitoyl-2-linoleoyl-gpc (16:0/18:2) levels	Inverse variance weighted	34	-0.0856273853325932	0.0438191877750215	0.050688554269207	3.19441666535721
PCP5sU	NP	NP	1-palmitoyl-2-linoleoyl-gpc (16:0/18:2) levels	Simple mode	34	0.0819053778328609	0.120806067515047	0.50250421134486	3.19441666535721
PCP5sU	NP	NP	1-palmitoyl-2-linoleoyl-gpc (16:0/18:2) levels	Weighted mode	34	-0.312923396196863	0.0729577189866229	0.000147070470685656	3.19441666535721
pdc5A6	NP	NP	Citrulline levels	MR Egger	26	0.262071922550897	0.172239643462364	0.141188324805138	2.12444894527777
pdc5A6	NP	NP	Citrulline levels	Weighted median	26	0.116265679566402	0.0752710078152504	0.122436355287282	2.12444894527777
pdc5A6	NP	NP	Citrulline levels	Inverse variance weighted	26	0.0769653063032505	0.061281111567171	0.209138274653373	2.12444894527777
pdc5A6	NP	NP	Citrulline levels	Simple mode	26	0.172960561818051	0.145399966273842	0.245398526708559	2.12444894527777
pdc5A6	NP	NP	Citrulline levels	Weighted mode	26	0.167317393555265	0.138186367463912	0.237291080455461	2.12444894527777
Pn2xmP	NP	NP	4-hydroxycoumarin levels	MR Egger	21	-0.128756945731169	0.109816717066046	0.255499350695242	1.67709813558546
Pn2xmP	NP	NP	4-hydroxycoumarin levels	Weighted median	21	0.00918000610408493	0.0685989682372835	0.893543849190232	1.67709813558546
Pn2xmP	NP	NP	4-hydroxycoumarin levels	Inverse variance weighted	21	-0.0484461673283455	0.0533504505877954	0.363839024512881	1.67709813558546
Pn2xmP	NP	NP	4-hydroxycoumarin levels	Simple mode	21	0.0727823220496311	0.107671353351573	0.506803372328779	1.67709813558546
Pn2xmP	NP	NP	4-hydroxycoumarin levels	Weighted mode	21	0.0356774650021614	0.0962063466259693	0.714653283690438	1.67709813558546
PrqkcI	NP	NP	3-methyl-2-oxobutyrate levels	MR Egger	21	-0.0592446510480428	0.176138369970179	0.740291122813721	1.76996292362796
PrqkcI	NP	NP	3-methyl-2-oxobutyrate levels	Weighted median	21	0.0295102324980583	0.0777187224110384	0.704163978311608	1.76996292362796
PrqkcI	NP	NP	3-methyl-2-oxobutyrate levels	Inverse variance weighted	21	0.0419832179278859	0.0628344220771149	0.504033796997032	1.76996292362796
PrqkcI	NP	NP	3-methyl-2-oxobutyrate levels	Simple mode	21	0.0487815483264848	0.143961094855286	0.738252808950173	1.76996292362796
PrqkcI	NP	NP	3-methyl-2-oxobutyrate levels	Weighted mode	21	0.0320492291093404	0.114404046782436	0.782246619614022	1.76996292362796
PvRwdQ	NP	NP	Myo-inositol levels	MR Egger	28	-0.0582572635749874	0.11898397875242	0.628506596643453	2.27193545100959
PvRwdQ	NP	NP	Myo-inositol levels	Weighted median	28	0.0318878876710326	0.0700984321270321	0.649180044722739	2.27193545100959
PvRwdQ	NP	NP	Myo-inositol levels	Inverse variance weighted	28	0.0407590402604714	0.0545641139455567	0.455067464409212	2.27193545100959
PvRwdQ	NP	NP	Myo-inositol levels	Simple mode	28	-0.0841425463562099	0.149154766193708	0.577322778028788	2.27193545100959
PvRwdQ	NP	NP	Myo-inositol levels	Weighted mode	28	0.0493149282132336	0.119411295967654	0.682879906274021	2.27193545100959
q074oq	NP	NP	Behenoyl sphingomyelin (d18:1/22:0) levels	MR Egger	17	0.0451071364180712	0.156498883017119	0.777117797604828	1.33900281603501
q074oq	NP	NP	Behenoyl sphingomyelin (d18:1/22:0) levels	Weighted median	17	0.0858949822655955	0.0828989602903729	0.300136532152006	1.33900281603501
q074oq	NP	NP	Behenoyl sphingomyelin (d18:1/22:0) levels	Inverse variance weighted	17	0.107323213558487	0.0610171262645658	0.0785939657221534	1.33900281603501
q074oq	NP	NP	Behenoyl sphingomyelin (d18:1/22:0) levels	Simple mode	17	0.107317621215454	0.134328731296908	0.436037721436066	1.33900281603501
q074oq	NP	NP	Behenoyl sphingomyelin (d18:1/22:0) levels	Weighted mode	17	0.0862801304079018	0.119754209589686	0.481625823745485	1.33900281603501
qa4mJQ	NP	NP	Carnitine levels	MR Egger	28	-0.117781254474242	0.08887565011199	0.196621317040173	3.33727933201345
qa4mJQ	NP	NP	Carnitine levels	Weighted median	28	-0.0788271028530461	0.0490275505803619	0.107876275924461	3.33727933201345
qa4mJQ	NP	NP	Carnitine levels	Inverse variance weighted	28	-0.109770218868615	0.0485064520115835	0.0236355393704177	3.33727933201345
qa4mJQ	NP	NP	Carnitine levels	Simple mode	28	-0.0653558717195488	0.10304349177784	0.531251860528164	3.33727933201345
qa4mJQ	NP	NP	Carnitine levels	Weighted mode	28	-0.076014802973686	0.0515106332970925	0.151589301547877	3.33727933201345
qEpvZy	NP	NP	Betaine levels	MR Egger	24	-0.145530622498114	0.0902358919636197	0.121046363172267	3.00968276888851
qEpvZy	NP	NP	Betaine levels	Weighted median	24	-0.0786665396142651	0.0563457147335421	0.162672161770049	3.00968276888851
qEpvZy	NP	NP	Betaine levels	Inverse variance weighted	24	-0.0512682312966915	0.0381505396864026	0.179000046444179	3.00968276888851
qEpvZy	NP	NP	Betaine levels	Simple mode	24	-0.165831307842021	0.0950314517986393	0.0943312997268101	3.00968276888851
qEpvZy	NP	NP	Betaine levels	Weighted mode	24	-0.12926992583312	0.0573847886401949	0.034121521093028	3.00968276888851
qFxzkr	NP	NP	Quinate levels	MR Egger	18	0.0276391893036099	0.129814027096595	0.834083316456009	1.40912456733363
qFxzkr	NP	NP	Quinate levels	Weighted median	18	0.004670937891122	0.0871130126287966	0.957238487383269	1.40912456733363
qFxzkr	NP	NP	Quinate levels	Inverse variance weighted	18	0.0323909732412262	0.0618332276271594	0.600386957759346	1.40912456733363
qFxzkr	NP	NP	Quinate levels	Simple mode	18	-0.0549668109603257	0.126932901837314	0.670431104034683	1.40912456733363
qFxzkr	NP	NP	Quinate levels	Weighted mode	18	-0.0343259356707735	0.129605378908413	0.794309820884631	1.40912456733363
qgQetF	NP	NP	3-hydroxy-3-methylglutarate levels	MR Egger	21	0.126691668197459	0.127237576628257	0.331904014704148	1.60746192732163
qgQetF	NP	NP	3-hydroxy-3-methylglutarate levels	Weighted median	21	0.0834762955425622	0.0768097456441205	0.277128292585656	1.60746192732163
qgQetF	NP	NP	3-hydroxy-3-methylglutarate levels	Inverse variance weighted	21	0.00501621238847729	0.0612096623217839	0.934685427250726	1.60746192732163
qgQetF	NP	NP	3-hydroxy-3-methylglutarate levels	Simple mode	21	0.060653740352228	0.124899015418469	0.632512555015057	1.60746192732163
qgQetF	NP	NP	3-hydroxy-3-methylglutarate levels	Weighted mode	21	0.0892726846014165	0.0804054176352915	0.280048609271418	1.60746192732163
qo39N7	NP	NP	1-linoleoyl-gpc (18:2) levels	MR Egger	26	-0.0152936223337785	0.131102186140783	0.908104763112354	2.25353284609793
qo39N7	NP	NP	1-linoleoyl-gpc (18:2) levels	Weighted median	26	0.0218532438878455	0.0630424043815772	0.728859111692157	2.25353284609793
qo39N7	NP	NP	1-linoleoyl-gpc (18:2) levels	Inverse variance weighted	26	-0.0395365735463625	0.0594490034002848	0.506018364492329	2.25353284609793
qo39N7	NP	NP	1-linoleoyl-gpc (18:2) levels	Simple mode	26	0.0704774415987715	0.127340924544519	0.584868312126014	2.25353284609793
qo39N7	NP	NP	1-linoleoyl-gpc (18:2) levels	Weighted mode	26	0.0704774415987715	0.107654339170519	0.518662274134647	2.25353284609793
qTpJ31	NP	NP	Ceramide (d18:1/16:0) levels	MR Egger	25	-0.303242536503601	0.124203547420435	0.0227345889575041	1.98966972987608
qTpJ31	NP	NP	Ceramide (d18:1/16:0) levels	Weighted median	25	-0.0829962677240333	0.071268572875563	0.24419862908775	1.98966972987608
qTpJ31	NP	NP	Ceramide (d18:1/16:0) levels	Inverse variance weighted	25	-0.0358964273013546	0.0537376679239371	0.504137570304822	1.98966972987608
qTpJ31	NP	NP	Ceramide (d18:1/16:0) levels	Simple mode	25	-0.112847569201246	0.125376252302259	0.377025367284048	1.98966972987608
qTpJ31	NP	NP	Ceramide (d18:1/16:0) levels	Weighted mode	25	-0.102890578846186	0.124486638581099	0.416651457526729	1.98966972987608
qVu7Y5	NP	NP	1-stearoyl-2-docosahexaenoyl-GPE (18:0/22:6) levels	MR Egger	32	-0.0674382900802603	0.0943450542502644	0.480255614433132	3.38175290937682
qVu7Y5	NP	NP	1-stearoyl-2-docosahexaenoyl-GPE (18:0/22:6) levels	Weighted median	32	0.0329757445783919	0.0505215204155581	0.513945258363917	3.38175290937682
qVu7Y5	NP	NP	1-stearoyl-2-docosahexaenoyl-GPE (18:0/22:6) levels	Inverse variance weighted	32	0.0236728860596659	0.0428508388772719	0.580641039183909	3.38175290937682
qVu7Y5	NP	NP	1-stearoyl-2-docosahexaenoyl-GPE (18:0/22:6) levels	Simple mode	32	0.0966889227637666	0.0989508675699257	0.336063706351816	3.38175290937682
qVu7Y5	NP	NP	1-stearoyl-2-docosahexaenoyl-GPE (18:0/22:6) levels	Weighted mode	32	0.0622543736398097	0.0534246988646273	0.252796750990079	3.38175290937682
R7IIeF	NP	NP	Hyocholate levels	MR Egger	15	0.150495001669935	0.155454395998053	0.350662474769336	1.14665560376698
R7IIeF	NP	NP	Hyocholate levels	Weighted median	15	0.0104659243250053	0.0790971045626909	0.894733234154283	1.14665560376698
R7IIeF	NP	NP	Hyocholate levels	Inverse variance weighted	15	0.0067359567659711	0.0566541513947056	0.905357683952174	1.14665560376698
R7IIeF	NP	NP	Hyocholate levels	Simple mode	15	-0.00936953567566867	0.126244701570875	0.941887533348126	1.14665560376698
R7IIeF	NP	NP	Hyocholate levels	Weighted mode	15	-0.0187926177453676	0.11574291757186	0.873338469832279	1.14665560376698
RAGiDv	NP	NP	Sucrose levels	MR Egger	15	0.056944160049659	0.236049088469569	0.813133346071454	1.19149839712063
RAGiDv	NP	NP	Sucrose levels	Weighted median	15	0.00766407034453688	0.0894929850289317	0.931753567143834	1.19149839712063
RAGiDv	NP	NP	Sucrose levels	Inverse variance weighted	15	-0.0923164944263557	0.0876587762552812	0.292279285346541	1.19149839712063
RAGiDv	NP	NP	Sucrose levels	Simple mode	15	-0.0600908007251948	0.153914859032818	0.70210504836434	1.19149839712063
RAGiDv	NP	NP	Sucrose levels	Weighted mode	15	0.0585906319821832	0.141306895654585	0.684693331557945	1.19149839712063
Rcgb1K	NP	NP	Imidazole lactate levels	MR Egger	30	-0.0420352783022628	0.049291685577326	0.401013944289513	4.36702348140433
Rcgb1K	NP	NP	Imidazole lactate levels	Weighted median	30	-0.0459613635176393	0.0353287904420924	0.19327195002146	4.36702348140433
Rcgb1K	NP	NP	Imidazole lactate levels	Inverse variance weighted	30	-0.0225620975614581	0.0293982250041903	0.442805321300977	4.36702348140433
Rcgb1K	NP	NP	Imidazole lactate levels	Simple mode	30	-0.055123694554617	0.0709015768133927	0.443179370704897	4.36702348140433
Rcgb1K	NP	NP	Imidazole lactate levels	Weighted mode	30	-0.0374786079851004	0.033636982049306	0.274339326076241	4.36702348140433
Rd0emH	NP	NP	Pregnanediol-3-glucuronide levels	MR Egger	34	0.0345154049066821	0.103268529943266	0.74038695182614	3.4443868548709
Rd0emH	NP	NP	Pregnanediol-3-glucuronide levels	Weighted median	34	0.0209336061510192	0.058200756187223	0.719086987723711	3.4443868548709
Rd0emH	NP	NP	Pregnanediol-3-glucuronide levels	Inverse variance weighted	34	0.00914883485893219	0.0429876480137136	0.831463668824649	3.4443868548709
Rd0emH	NP	NP	Pregnanediol-3-glucuronide levels	Simple mode	34	0.00926832788799148	0.105299039040147	0.930393464481284	3.4443868548709
Rd0emH	NP	NP	Pregnanediol-3-glucuronide levels	Weighted mode	34	0.0045021161077845	0.0695581102688467	0.948783835108486	3.4443868548709
REDGBt	NP	NP	Stachydrine levels	MR Egger	23	0.13601167784657	0.119973252794111	0.26970426888555	1.7796040850041
REDGBt	NP	NP	Stachydrine levels	Weighted median	23	0.0592828453174737	0.0737115293657989	0.421249883020221	1.7796040850041
REDGBt	NP	NP	Stachydrine levels	Inverse variance weighted	23	0.0174888221157084	0.055751982446712	0.753756731667697	1.7796040850041
REDGBt	NP	NP	Stachydrine levels	Simple mode	23	0.0949321020383032	0.121657466005538	0.443516123760179	1.7796040850041
REDGBt	NP	NP	Stachydrine levels	Weighted mode	23	0.110267574671004	0.119089611757352	0.364533439928828	1.7796040850041
RiWZdl	NP	NP	Dimethyl sulfone levels	MR Egger	21	0.00287703766163276	0.101805558875754	0.97774941164452	1.719756694434
RiWZdl	NP	NP	Dimethyl sulfone levels	Weighted median	21	-0.0528793878423129	0.0735719875495441	0.472298975546441	1.719756694434
RiWZdl	NP	NP	Dimethyl sulfone levels	Inverse variance weighted	21	-0.0505203824448564	0.0512027117089923	0.323802498513974	1.719756694434
RiWZdl	NP	NP	Dimethyl sulfone levels	Simple mode	21	-0.0800530886715927	0.126714669022249	0.53469986865871	1.719756694434
RiWZdl	NP	NP	Dimethyl sulfone levels	Weighted mode	21	-0.042871254713569	0.117548452909001	0.719154867315603	1.719756694434
RnG0Yy	NP	NP	Pantoate levels	MR Egger	26	0.023877325941745	0.110145358704547	0.830211873347505	1.97804023541351
RnG0Yy	NP	NP	Pantoate levels	Weighted median	26	-0.0182662284306129	0.0679786182777539	0.78815632108761	1.97804023541351
RnG0Yy	NP	NP	Pantoate levels	Inverse variance weighted	26	-0.0255124630367279	0.0454692468340391	0.574734335918666	1.97804023541351
RnG0Yy	NP	NP	Pantoate levels	Simple mode	26	-0.134985631812993	0.129483762023145	0.307161020094919	1.97804023541351
RnG0Yy	NP	NP	Pantoate levels	Weighted mode	26	0.119557371773335	0.123239070165503	0.341276843579626	1.97804023541351
rT6lIj	NP	NP	Alanine levels	MR Egger	22	0.116505601030478	0.122286669698641	0.35210269613693	1.69730167887489
rT6lIj	NP	NP	Alanine levels	Weighted median	22	0.116335234888468	0.0714780940711656	0.103617183131444	1.69730167887489
rT6lIj	NP	NP	Alanine levels	Inverse variance weighted	22	0.0507330432454366	0.0579610598123092	0.381413250700137	1.69730167887489
rT6lIj	NP	NP	Alanine levels	Simple mode	22	0.144416023871734	0.128252316083224	0.272856893040529	1.69730167887489
rT6lIj	NP	NP	Alanine levels	Weighted mode	22	0.139830620323172	0.109961722151865	0.217408188512776	1.69730167887489
ruRmWw	NP	NP	1-myristoyl-2-palmitoyl-gpc (14:0/16:0) levels	MR Egger	16	0.247823359511467	0.141779636750513	0.102358494000803	1.24204643428896
ruRmWw	NP	NP	1-myristoyl-2-palmitoyl-gpc (14:0/16:0) levels	Weighted median	16	0.0901270411447705	0.0931303484143228	0.333168454735126	1.24204643428896
ruRmWw	NP	NP	1-myristoyl-2-palmitoyl-gpc (14:0/16:0) levels	Inverse variance weighted	16	0.0268931758690999	0.0660265628299342	0.683781469539211	1.24204643428896
ruRmWw	NP	NP	1-myristoyl-2-palmitoyl-gpc (14:0/16:0) levels	Simple mode	16	0.206839384723524	0.193144760606306	0.301142230106775	1.24204643428896
ruRmWw	NP	NP	1-myristoyl-2-palmitoyl-gpc (14:0/16:0) levels	Weighted mode	16	0.226863537639198	0.145944210018928	0.140918523585678	1.24204643428896
RVmI9g	NP	NP	4-cholesten-3-one levels	MR Egger	22	-0.0878073327086766	0.11827649182415	0.466481254183596	1.81424811125757
RVmI9g	NP	NP	4-cholesten-3-one levels	Weighted median	22	-0.00654492522104454	0.0619448348185214	0.915854244615386	1.81424811125757
RVmI9g	NP	NP	4-cholesten-3-one levels	Inverse variance weighted	22	0.0302755927801203	0.0533404654885108	0.570312406094745	1.81424811125757
RVmI9g	NP	NP	4-cholesten-3-one levels	Simple mode	22	-0.0823123064525016	0.0983170469325759	0.411899787205182	1.81424811125757
RVmI9g	NP	NP	4-cholesten-3-one levels	Weighted mode	22	-0.0252394127026492	0.0700268659762751	0.722129481250211	1.81424811125757
rYrrIt	NP	NP	Tryptophan levels	MR Egger	22	-0.297415344390462	0.19942425073689	0.151469477174462	1.77181843184156
rYrrIt	NP	NP	Tryptophan levels	Weighted median	22	0.0119795574007281	0.0781141761362966	0.87811471667149	1.77181843184156
rYrrIt	NP	NP	Tryptophan levels	Inverse variance weighted	22	-0.0401439749644112	0.06981354447909	0.565279799213593	1.77181843184156
rYrrIt	NP	NP	Tryptophan levels	Simple mode	22	0.0898245738292152	0.110028435788234	0.423449570782599	1.77181843184156
rYrrIt	NP	NP	Tryptophan levels	Weighted mode	22	0.0385786757135718	0.100690128518182	0.705465057087859	1.77181843184156
S3Vs94	NP	NP	Citramalate levels	MR Egger	23	0.0202139666231653	0.0919955030657204	0.828204987702371	1.76072375231231
S3Vs94	NP	NP	Citramalate levels	Weighted median	23	-0.0366852716143121	0.0613021721103092	0.549550738110967	1.76072375231231
S3Vs94	NP	NP	Citramalate levels	Inverse variance weighted	23	-0.0407639181438315	0.0438199250205851	0.352236545558279	1.76072375231231
S3Vs94	NP	NP	Citramalate levels	Simple mode	23	-0.0527515146879356	0.10184628664156	0.609661436617087	1.76072375231231
S3Vs94	NP	NP	Citramalate levels	Weighted mode	23	-0.0527515146879356	0.0969402613112047	0.591800846963282	1.76072375231231
s4Nwzz	NP	NP	2-hydroxyhippurate levels	MR Egger	20	0.0111651024969053	0.126932922479746	0.930879164815936	1.55901529778264
s4Nwzz	NP	NP	2-hydroxyhippurate levels	Weighted median	20	-0.0285868782894787	0.0751125791292989	0.703509658605775	1.55901529778264
s4Nwzz	NP	NP	2-hydroxyhippurate levels	Inverse variance weighted	20	-0.0472396446085739	0.0534864726508238	0.37712426287365	1.55901529778264
s4Nwzz	NP	NP	2-hydroxyhippurate levels	Simple mode	20	-0.00275633198806513	0.121552295607697	0.982145097897395	1.55901529778264
s4Nwzz	NP	NP	2-hydroxyhippurate levels	Weighted mode	20	0.00335049861363923	0.11210508718018	0.976468784604517	1.55901529778264
saMHEW	NP	NP	Indoleacetate levels	MR Egger	28	0.020042411391905	0.123710284087916	0.872549778590902	2.2919835716921
saMHEW	NP	NP	Indoleacetate levels	Weighted median	28	0.0409014891082812	0.0670919267553337	0.542104585645293	2.2919835716921
saMHEW	NP	NP	Indoleacetate levels	Inverse variance weighted	28	0.0198781876369354	0.0541169805796949	0.713381187291005	2.2919835716921
saMHEW	NP	NP	Indoleacetate levels	Simple mode	28	-0.017758235968377	0.125362070107604	0.888403754778139	2.2919835716921
saMHEW	NP	NP	Indoleacetate levels	Weighted mode	28	0.0114737475563018	0.0949876480338949	0.904750227801446	2.2919835716921
sGdU93	NP	NP	Glycolithocholate levels	MR Egger	21	0.00734224255648843	0.120886638299543	0.952203319158992	1.59986171780738
sGdU93	NP	NP	Glycolithocholate levels	Weighted median	21	-0.00110930214141014	0.0720860731097794	0.987722175976902	1.59986171780738
sGdU93	NP	NP	Glycolithocholate levels	Inverse variance weighted	21	0.0324671614735285	0.0524430820558985	0.535854887556397	1.59986171780738
sGdU93	NP	NP	Glycolithocholate levels	Simple mode	21	-0.0174224975858771	0.12844415039684	0.893459787946634	1.59986171780738
sGdU93	NP	NP	Glycolithocholate levels	Weighted mode	21	-0.0329563211060369	0.118589484125826	0.783939723143118	1.59986171780738
sPlkxc	NP	NP	Fructose levels	MR Egger	21	0.08896651989357	0.127420260371733	0.49350147116803	1.62084424549488
sPlkxc	NP	NP	Fructose levels	Weighted median	21	-0.070902021816242	0.0832380985939298	0.394326377270704	1.62084424549488
sPlkxc	NP	NP	Fructose levels	Inverse variance weighted	21	-0.0163287583097652	0.0601415229172518	0.786002218229858	1.62084424549488
sPlkxc	NP	NP	Fructose levels	Simple mode	21	0.0785533736085924	0.128438237342743	0.547689554197972	1.62084424549488
sPlkxc	NP	NP	Fructose levels	Weighted mode	21	-0.079417988529918	0.110177905285337	0.479364256612506	1.62084424549488
stzqLf	NP	NP	Alliin levels	MR Egger	20	-0.0173754008943031	0.0602519304026347	0.776351004134234	2.16831256317022
stzqLf	NP	NP	Alliin levels	Weighted median	20	-0.0321137526869767	0.0473806591087198	0.497909995180438	2.16831256317022
stzqLf	NP	NP	Alliin levels	Inverse variance weighted	20	-0.0724244944640723	0.0340931777621082	0.0336441908353133	2.16831256317022
stzqLf	NP	NP	Alliin levels	Simple mode	20	-0.134171695149706	0.0835014114971322	0.124585620032026	2.16831256317022
stzqLf	NP	NP	Alliin levels	Weighted mode	20	-0.0357953599815825	0.0473944435054848	0.459350990148413	2.16831256317022
svSB4t	NP	NP	Maleate levels	MR Egger	22	-0.0152868782471513	0.120799825745926	0.900562387946846	1.7212161827747
svSB4t	NP	NP	Maleate levels	Weighted median	22	0.0689245098920548	0.0762316850751669	0.365918429272048	1.7212161827747
svSB4t	NP	NP	Maleate levels	Inverse variance weighted	22	0.00136572153964389	0.0529016911514844	0.979403926846238	1.7212161827747
svSB4t	NP	NP	Maleate levels	Simple mode	22	0.123307723004944	0.13457930023793	0.369940612790801	1.7212161827747
svSB4t	NP	NP	Maleate levels	Weighted mode	22	0.105553112547569	0.123990259028576	0.404205184276589	1.7212161827747
sYdcMd	NP	NP	Phenol sulfate levels	MR Egger	20	-0.0987432417898807	0.181068098798951	0.592215468867331	1.57396434458873
sYdcMd	NP	NP	Phenol sulfate levels	Weighted median	20	0.091142626090152	0.081530316142772	0.263610304018199	1.57396434458873
sYdcMd	NP	NP	Phenol sulfate levels	Inverse variance weighted	20	0.068128533681921	0.0588474598128471	0.246980730010819	1.57396434458873
sYdcMd	NP	NP	Phenol sulfate levels	Simple mode	20	0.154802252792416	0.149759391825754	0.314267526246905	1.57396434458873
sYdcMd	NP	NP	Phenol sulfate levels	Weighted mode	20	0.137073343198669	0.143674086579337	0.352035979802861	1.57396434458873
t7oy1U	NP	NP	Cysteinylglycine levels	MR Egger	20	0.24160696756314	0.0977845905254376	0.0237010204660239	2.09386850435952
t7oy1U	NP	NP	Cysteinylglycine levels	Weighted median	20	0.0213807802358429	0.0604058060963099	0.723374553746549	2.09386850435952
t7oy1U	NP	NP	Cysteinylglycine levels	Inverse variance weighted	20	-0.0378478854227339	0.0457541735617711	0.408123302277978	2.09386850435952
t7oy1U	NP	NP	Cysteinylglycine levels	Simple mode	20	-0.0478272346415227	0.10668602627666	0.659007767273038	2.09386850435952
t7oy1U	NP	NP	Cysteinylglycine levels	Weighted mode	20	0.0421902658722987	0.064392692097729	0.520191923939662	2.09386850435952
t8o3aE	NP	NP	N-acetylleucine levels	MR Egger	23	0.0091398683014212	0.0415952505565636	0.828200612813915	2.57677653790023
t8o3aE	NP	NP	N-acetylleucine levels	Weighted median	23	-0.00442947566629452	0.0349831706609847	0.899243279932308	2.57677653790023
t8o3aE	NP	NP	N-acetylleucine levels	Inverse variance weighted	23	-0.0123872474753506	0.0292863187434588	0.672316819502716	2.57677653790023
t8o3aE	NP	NP	N-acetylleucine levels	Simple mode	23	0.0129721265885446	0.0992481617927608	0.897197332537356	2.57677653790023
t8o3aE	NP	NP	N-acetylleucine levels	Weighted mode	23	-0.000273264043428756	0.0327407452943706	0.993415917716725	2.57677653790023
TNy6xz	NP	NP	1-palmitoyl-2-oleoyl-gpc (16:0/18:1) levels	MR Egger	22	0.107198654383599	0.131452711191614	0.424396493389338	1.7724591915642
TNy6xz	NP	NP	1-palmitoyl-2-oleoyl-gpc (16:0/18:1) levels	Weighted median	22	-0.0146418814214471	0.0689874129865837	0.831919882426691	1.7724591915642
TNy6xz	NP	NP	1-palmitoyl-2-oleoyl-gpc (16:0/18:1) levels	Inverse variance weighted	22	-0.00289139458304461	0.0510769077319703	0.954856947165633	1.7724591915642
TNy6xz	NP	NP	1-palmitoyl-2-oleoyl-gpc (16:0/18:1) levels	Simple mode	22	-0.0222894659269418	0.121330882883785	0.856004719504069	1.7724591915642
TNy6xz	NP	NP	1-palmitoyl-2-oleoyl-gpc (16:0/18:1) levels	Weighted mode	22	-0.0484132114840506	0.102782766705584	0.642479342907305	1.7724591915642
ToBaDU	NP	NP	4-guanidinobutanoate levels	MR Egger	19	-0.0470754052569331	0.0668826005354232	0.491054706401068	2.28319634687426
ToBaDU	NP	NP	4-guanidinobutanoate levels	Weighted median	19	-0.011091853429856	0.0398406634580204	0.780701221267591	2.28319634687426
ToBaDU	NP	NP	4-guanidinobutanoate levels	Inverse variance weighted	19	-0.00229902445335631	0.0424991746107097	0.9568588833916	2.28319634687426
ToBaDU	NP	NP	4-guanidinobutanoate levels	Simple mode	19	0.0733708110982962	0.113139215324542	0.524849132328241	2.28319634687426
ToBaDU	NP	NP	4-guanidinobutanoate levels	Weighted mode	19	-0.011280107963952	0.0403597781020974	0.783055857625736	2.28319634687426
tORnz4	NP	NP	Gluconate levels	MR Egger	22	-0.138360799192384	0.125949838030486	0.285018456154179	2.12630355245485
tORnz4	NP	NP	Gluconate levels	Weighted median	22	0.00430937577754686	0.0765487263508727	0.95510612313651	2.12630355245485
tORnz4	NP	NP	Gluconate levels	Inverse variance weighted	22	-0.0430154897663517	0.052932151549768	0.416416840146166	2.12630355245485
tORnz4	NP	NP	Gluconate levels	Simple mode	22	0.0469419191528606	0.127413921905342	0.716247494711992	2.12630355245485
tORnz4	NP	NP	Gluconate levels	Weighted mode	22	0.0506737556549377	0.121654267305927	0.681242265578891	2.12630355245485
TPN7Wk	NP	NP	Choline levels	MR Egger	23	-0.00602493415091147	0.131987804156889	0.964022385792038	1.95907733853897
TPN7Wk	NP	NP	Choline levels	Weighted median	23	-0.0916634882220048	0.0741652026252285	0.216482131796098	1.95907733853897
TPN7Wk	NP	NP	Choline levels	Inverse variance weighted	23	-0.0855216154443556	0.0531037181452971	0.107296643258718	1.95907733853897
TPN7Wk	NP	NP	Choline levels	Simple mode	23	0.0977029947212931	0.14263044882492	0.500493140328962	1.95907733853897
TPN7Wk	NP	NP	Choline levels	Weighted mode	23	-0.0747074632540343	0.113955495370428	0.518889033115556	1.95907733853897
TRfQ74	NP	NP	3-phosphoglycerate levels	MR Egger	25	0.0627542359801756	0.132558449628031	0.64038457725479	1.93614169751219
TRfQ74	NP	NP	3-phosphoglycerate levels	Weighted median	25	0.132865198381075	0.0670221673323842	0.0474337322951045	1.93614169751219
TRfQ74	NP	NP	3-phosphoglycerate levels	Inverse variance weighted	25	0.122566256910759	0.0507498909162383	0.0157307239067814	1.93614169751219
TRfQ74	NP	NP	3-phosphoglycerate levels	Simple mode	25	0.0956380090734528	0.124638073819145	0.450371242338253	1.93614169751219
TRfQ74	NP	NP	3-phosphoglycerate levels	Weighted mode	25	0.151772370981234	0.123062033444334	0.22940716823033	1.93614169751219
tuAQLF	NP	NP	DHEAS levels	MR Egger	43	-0.0263677523456172	0.0747255537665168	0.726000159574495	3.71394152008534
tuAQLF	NP	NP	DHEAS levels	Weighted median	43	-0.0681625837137871	0.056064365533006	0.22406432602106	3.71394152008534
tuAQLF	NP	NP	DHEAS levels	Inverse variance weighted	43	0.0289216816256981	0.0407713499028841	0.478099325310253	3.71394152008534
tuAQLF	NP	NP	DHEAS levels	Simple mode	43	-0.0681849622520064	0.106814229663278	0.526710917147484	3.71394152008534
tuAQLF	NP	NP	DHEAS levels	Weighted mode	43	-0.0681849622520064	0.0648446113918611	0.299035531654559	3.71394152008534
TuwJRo	NP	NP	Palmitoyl sphingomyelin (d18:1/16:0) levels	MR Egger	30	0.05975423242437	0.117945043357876	0.616382530792183	2.54302525824256
TuwJRo	NP	NP	Palmitoyl sphingomyelin (d18:1/16:0) levels	Weighted median	30	-0.0183278496056794	0.0657784180819695	0.780528682696546	2.54302525824256
TuwJRo	NP	NP	Palmitoyl sphingomyelin (d18:1/16:0) levels	Inverse variance weighted	30	0.00220819061035806	0.0452442168024285	0.961073876521444	2.54302525824256
TuwJRo	NP	NP	Palmitoyl sphingomyelin (d18:1/16:0) levels	Simple mode	30	-0.0263190006858542	0.125215098130621	0.834988952692914	2.54302525824256
TuwJRo	NP	NP	Palmitoyl sphingomyelin (d18:1/16:0) levels	Weighted mode	30	0.0269213016221316	0.100018017411564	0.78970892630805	2.54302525824256
tv6tz9	NP	NP	Phenylpyruvate levels	MR Egger	30	0.199134730372819	0.145999912795718	0.183452136079198	2.60367101502901
tv6tz9	NP	NP	Phenylpyruvate levels	Weighted median	30	0.0828383806539323	0.0654325825035144	0.205509081446082	2.60367101502901
tv6tz9	NP	NP	Phenylpyruvate levels	Inverse variance weighted	30	0.0632423459416965	0.0596782615856882	0.289271249553396	2.60367101502901
tv6tz9	NP	NP	Phenylpyruvate levels	Simple mode	30	0.100715106343219	0.135019300532101	0.46171306351155	2.60367101502901
tv6tz9	NP	NP	Phenylpyruvate levels	Weighted mode	30	0.0534328533159392	0.118189196101865	0.654563463267132	2.60367101502901
tWnXhv	NP	NP	Homostachydrine levels	MR Egger	25	0.00262231605834686	0.322483810711707	0.993582098072558	2.08391052068185
tWnXhv	NP	NP	Homostachydrine levels	Weighted median	25	0.00786937351295951	0.0708328800036029	0.911538833849833	2.08391052068185
tWnXhv	NP	NP	Homostachydrine levels	Inverse variance weighted	25	0.250902346464515	0.121398647410812	0.0387564031786371	2.08391052068185
tWnXhv	NP	NP	Homostachydrine levels	Simple mode	25	-0.0586970309257848	0.114964703949623	0.614319554345117	2.08391052068185
tWnXhv	NP	NP	Homostachydrine levels	Weighted mode	25	0.00874126577376477	0.104631644287342	0.934112534509381	2.08391052068185
ue47Kn	NP	NP	Hydantoin-5-propionate levels	MR Egger	17	-0.118804915421314	0.198180458954535	0.557801021693013	1.47862467157828
ue47Kn	NP	NP	Hydantoin-5-propionate levels	Weighted median	17	0.0476634981423287	0.0789059220239401	0.545807232826563	1.47862467157828
ue47Kn	NP	NP	Hydantoin-5-propionate levels	Inverse variance weighted	17	-0.00378501401037603	0.063581560711419	0.952529924932086	1.47862467157828
ue47Kn	NP	NP	Hydantoin-5-propionate levels	Simple mode	17	0.098018595384221	0.119821531182279	0.425350952674529	1.47862467157828
ue47Kn	NP	NP	Hydantoin-5-propionate levels	Weighted mode	17	0.0783727833231656	0.100956618123589	0.448895315559282	1.47862467157828
UFaYLx	NP	NP	N-acetylputrescine levels	MR Egger	24	0.0129044767230564	0.0436759756604902	0.770413558306743	2.91900655863869
UFaYLx	NP	NP	N-acetylputrescine levels	Weighted median	24	0.027682774056732	0.0361823438612194	0.444217549453651	2.91900655863869
UFaYLx	NP	NP	N-acetylputrescine levels	Inverse variance weighted	24	0.0361639470996926	0.0287236631115335	0.20801957749421	2.91900655863869
UFaYLx	NP	NP	N-acetylputrescine levels	Simple mode	24	0.111568691511731	0.086056871071472	0.207677062599075	2.91900655863869
UFaYLx	NP	NP	N-acetylputrescine levels	Weighted mode	24	0.0262961800257064	0.0354074853352811	0.465197955883102	2.91900655863869
UFnTIP	NP	NP	Alpha-ketoglutaramate levels	MR Egger	20	-0.0593325177192168	0.11871342756166	0.623273149717735	1.8023745643385
UFnTIP	NP	NP	Alpha-ketoglutaramate levels	Weighted median	20	-0.0335109507095461	0.0682079414641688	0.623210246043395	1.8023745643385
UFnTIP	NP	NP	Alpha-ketoglutaramate levels	Inverse variance weighted	20	0.074463466086713	0.0539164154581589	0.167251039814463	1.8023745643385
UFnTIP	NP	NP	Alpha-ketoglutaramate levels	Simple mode	20	-0.00760269387846524	0.125309646840695	0.952254668420866	1.8023745643385
UFnTIP	NP	NP	Alpha-ketoglutaramate levels	Weighted mode	20	-0.0332648752598608	0.073398887494819	0.655533016771291	1.8023745643385
UhSVE1	NP	NP	4-hydroxyphenylacetate levels	MR Egger	20	-0.0901659249194783	0.115328776586439	0.444485496444773	1.58999143796783
UhSVE1	NP	NP	4-hydroxyphenylacetate levels	Weighted median	20	-0.044330561114677	0.0743013716819911	0.550753235336758	1.58999143796783
UhSVE1	NP	NP	4-hydroxyphenylacetate levels	Inverse variance weighted	20	-0.0411870441904252	0.0533491847822278	0.440098068644916	1.58999143796783
UhSVE1	NP	NP	4-hydroxyphenylacetate levels	Simple mode	20	-0.0600904296103821	0.133627635116153	0.658025182667533	1.58999143796783
UhSVE1	NP	NP	4-hydroxyphenylacetate levels	Weighted mode	20	-0.0680586473506725	0.117659711311527	0.569763278066197	1.58999143796783
ujdQbs	NP	NP	2-oxoarginine levels	MR Egger	19	-0.09391158568576	0.217185941050578	0.670884600682219	1.61344225066663
ujdQbs	NP	NP	2-oxoarginine levels	Weighted median	19	-0.0228245397459945	0.0801761788880741	0.77588945659972	1.61344225066663
ujdQbs	NP	NP	2-oxoarginine levels	Inverse variance weighted	19	-0.0753086646821614	0.0656014718927424	0.250980048783173	1.61344225066663
ujdQbs	NP	NP	2-oxoarginine levels	Simple mode	19	0.0391105511194778	0.140545401016263	0.783971182203125	1.61344225066663
ujdQbs	NP	NP	2-oxoarginine levels	Weighted mode	19	0.00231741145351716	0.143876058644271	0.987326222435523	1.61344225066663
ujr1eX	NP	NP	Malate levels	MR Egger	17	-0.0248739735057924	0.190483482159244	0.897840092347868	1.4808421236433
ujr1eX	NP	NP	Malate levels	Weighted median	17	0.0323702286830627	0.0824115882950272	0.69447655476409	1.4808421236433
ujr1eX	NP	NP	Malate levels	Inverse variance weighted	17	0.00751121851499536	0.0775279402351141	0.922818499266424	1.4808421236433
ujr1eX	NP	NP	Malate levels	Simple mode	17	0.0483690973112532	0.115612101835656	0.68123532841542	1.4808421236433
ujr1eX	NP	NP	Malate levels	Weighted mode	17	0.0541913969326042	0.0954627430286795	0.57813803834636	1.4808421236433
un9q3m	NP	NP	S-allylcysteine levels	MR Egger	17	0.028906246866122	0.110141790872817	0.796547977295705	1.41044861570291
un9q3m	NP	NP	S-allylcysteine levels	Weighted median	17	0.0315142912432728	0.0677081442661233	0.641614147006023	1.41044861570291
un9q3m	NP	NP	S-allylcysteine levels	Inverse variance weighted	17	0.0197166809558735	0.0473494686339586	0.677111731626822	1.41044861570291
un9q3m	NP	NP	S-allylcysteine levels	Simple mode	17	0.0415516943976941	0.118616848889995	0.730681320165802	1.41044861570291
un9q3m	NP	NP	S-allylcysteine levels	Weighted mode	17	0.00174359605075458	0.108165018036276	0.987338135145013	1.41044861570291
uNc46S	NP	NP	Gulonate levels	MR Egger	19	-0.0748598065918496	0.176661138629197	0.677062681931158	1.53653300204526
uNc46S	NP	NP	Gulonate levels	Weighted median	19	-0.0714507819329746	0.0848652767928942	0.399826085083929	1.53653300204526
uNc46S	NP	NP	Gulonate levels	Inverse variance weighted	19	0.0130839614215667	0.0614558206602088	0.831404744039763	1.53653300204526
uNc46S	NP	NP	Gulonate levels	Simple mode	19	-0.114334123825779	0.154843936213142	0.469800438721332	1.53653300204526
uNc46S	NP	NP	Gulonate levels	Weighted mode	19	-0.106946240427009	0.149674843950173	0.484067636328731	1.53653300204526
UwJsoa	NP	NP	N-acetyl-beta-alanine levels	MR Egger	27	-0.183417572714903	0.0949864619753095	0.0648995230131739	2.44390595666701
UwJsoa	NP	NP	N-acetyl-beta-alanine levels	Weighted median	27	-0.0273387086371149	0.0630927387455538	0.664789643183581	2.44390595666701
UwJsoa	NP	NP	N-acetyl-beta-alanine levels	Inverse variance weighted	27	-0.0551353738955464	0.0514145633717543	0.283554413518042	2.44390595666701
UwJsoa	NP	NP	N-acetyl-beta-alanine levels	Simple mode	27	-0.0999539602257582	0.112994512003889	0.384484720452384	2.44390595666701
UwJsoa	NP	NP	N-acetyl-beta-alanine levels	Weighted mode	27	-0.0446954326197575	0.0704162751612083	0.531149762553836	2.44390595666701
v7QKm7	NP	NP	Valine levels	MR Egger	22	0.280531164685098	0.219442635917979	0.215752422768961	1.69022542144862
v7QKm7	NP	NP	Valine levels	Weighted median	22	0.0099961037934763	0.0905422043268834	0.912090012177084	1.69022542144862
v7QKm7	NP	NP	Valine levels	Inverse variance weighted	22	0.109193318260084	0.0797709687395353	0.17105076251376	1.69022542144862
v7QKm7	NP	NP	Valine levels	Simple mode	22	-0.0375133046751871	0.139412968890076	0.790493784445589	1.69022542144862
v7QKm7	NP	NP	Valine levels	Weighted mode	22	-0.0311952481746288	0.124077133474248	0.803934731579814	1.69022542144862
vcoTaP	NP	NP	7-methylguanine levels	MR Egger	23	0.0499006294611735	0.0998059333136075	0.622290285434914	1.85996742288144
vcoTaP	NP	NP	7-methylguanine levels	Weighted median	23	-0.0896900728127717	0.0724692291315102	0.215853383854709	1.85996742288144
vcoTaP	NP	NP	7-methylguanine levels	Inverse variance weighted	23	-0.0554999376500436	0.0510146804943453	0.276630024063725	1.85996742288144
vcoTaP	NP	NP	7-methylguanine levels	Simple mode	23	-0.111213366531679	0.140956167786064	0.43853694328466	1.85996742288144
vcoTaP	NP	NP	7-methylguanine levels	Weighted mode	23	-0.0883982066411473	0.123218124473606	0.480668411808786	1.85996742288144
VEK7pt	NP	NP	1-stearoyl-2-linoleoyl-gpc (18:0/18:2) levels	MR Egger	21	-0.397266210162273	0.139508743936027	0.0102960067227954	2.11985156003747
VEK7pt	NP	NP	1-stearoyl-2-linoleoyl-gpc (18:0/18:2) levels	Weighted median	21	-0.265949666124558	0.0723815297259186	0.00023852545642054	2.11985156003747
VEK7pt	NP	NP	1-stearoyl-2-linoleoyl-gpc (18:0/18:2) levels	Inverse variance weighted	21	-0.16844602504816	0.0642450838069767	0.00874337368118782	2.11985156003747
VEK7pt	NP	NP	1-stearoyl-2-linoleoyl-gpc (18:0/18:2) levels	Simple mode	21	-0.112846044847879	0.162874500756621	0.49637688852173	2.11985156003747
VEK7pt	NP	NP	1-stearoyl-2-linoleoyl-gpc (18:0/18:2) levels	Weighted mode	21	-0.320126474521933	0.0740803740731711	0.000331900075586395	2.11985156003747
VPCQKX	NP	NP	Sphingosine levels	MR Egger	17	-0.189246032492405	0.152304024269324	0.233106918808331	1.46194146117692
VPCQKX	NP	NP	Sphingosine levels	Weighted median	17	-0.0615886197715118	0.0782314881787848	0.431128944093528	1.46194146117692
VPCQKX	NP	NP	Sphingosine levels	Inverse variance weighted	17	-0.0236015861233754	0.0561933851064033	0.674480716706506	1.46194146117692
VPCQKX	NP	NP	Sphingosine levels	Simple mode	17	-0.0779526934456471	0.143097326951287	0.593435744251801	1.46194146117692
VPCQKX	NP	NP	Sphingosine levels	Weighted mode	17	-0.101615831152775	0.1357361542572	0.464945351522346	1.46194146117692
VRgkuH	NP	NP	7-methylxanthine levels	MR Egger	21	-0.23907742775782	0.164267165536963	0.161877910700049	1.68969798159365
VRgkuH	NP	NP	7-methylxanthine levels	Weighted median	21	-0.0474470131789021	0.0817960376594952	0.561870829798737	1.68969798159365
VRgkuH	NP	NP	7-methylxanthine levels	Inverse variance weighted	21	-0.0882881885111631	0.0572572036628878	0.123083862673224	1.68969798159365
VRgkuH	NP	NP	7-methylxanthine levels	Simple mode	21	-0.0490511515044451	0.133612615531945	0.717389238100916	1.68969798159365
VRgkuH	NP	NP	7-methylxanthine levels	Weighted mode	21	-0.0464488010542541	0.113308079033126	0.686212289118986	1.68969798159365
VRtIcy	NP	NP	Beta-alanine levels	MR Egger	20	-0.259425042082411	0.100369954339154	0.0186909859667283	1.83526855356346
VRtIcy	NP	NP	Beta-alanine levels	Weighted median	20	-0.150647108003578	0.0624079926340933	0.0157824778649292	1.83526855356346
VRtIcy	NP	NP	Beta-alanine levels	Inverse variance weighted	20	-0.09253105671455	0.0470763878342758	0.0493504608511492	1.83526855356346
VRtIcy	NP	NP	Beta-alanine levels	Simple mode	20	0.0408828282098059	0.109794660291566	0.713747880687928	1.83526855356346
VRtIcy	NP	NP	Beta-alanine levels	Weighted mode	20	-0.145819585365695	0.0731580841839094	0.0607977915868308	1.83526855356346
VsdJb8	NP	NP	Piperine levels	MR Egger	26	-0.154398573028603	0.117948782850054	0.202919692319375	2.03889611058357
VsdJb8	NP	NP	Piperine levels	Weighted median	26	-0.0864803713206584	0.0678980729686786	0.202777088803428	2.03889611058357
VsdJb8	NP	NP	Piperine levels	Inverse variance weighted	26	-0.020265827728638	0.0516153672717907	0.694591546694143	2.03889611058357
VsdJb8	NP	NP	Piperine levels	Simple mode	26	-0.172549325669956	0.13929729326552	0.226956984494245	2.03889611058357
VsdJb8	NP	NP	Piperine levels	Weighted mode	26	-0.133235666379721	0.110603141654635	0.239627465746173	2.03889611058357
VWcAAd	NP	NP	N-acetylphenylalanine levels	MR Egger	26	0.0275153581402134	0.0446053956500545	0.543134093093318	3.85642802292373
VWcAAd	NP	NP	N-acetylphenylalanine levels	Weighted median	26	0.00671714729569846	0.0380157515202962	0.85974891733849	3.85642802292373
VWcAAd	NP	NP	N-acetylphenylalanine levels	Inverse variance weighted	26	0.00836914118507818	0.0278499085758837	0.763789123934336	3.85642802292373
VWcAAd	NP	NP	N-acetylphenylalanine levels	Simple mode	26	-0.0639026722230283	0.0756813484162688	0.406473394582547	3.85642802292373
VWcAAd	NP	NP	N-acetylphenylalanine levels	Weighted mode	26	-0.00545987355625932	0.0354790282689512	0.878931871339435	3.85642802292373
vWvM8m	NP	NP	2'-deoxyuridine levels	MR Egger	30	0.183698649436772	0.0901807768396766	0.0512031161577466	2.96356800770774
vWvM8m	NP	NP	2'-deoxyuridine levels	Weighted median	30	0.097325130767377	0.0614942806432999	0.113496782485641	2.96356800770774
vWvM8m	NP	NP	2'-deoxyuridine levels	Inverse variance weighted	30	0.0261970548638296	0.044150310682167	0.552939850503276	2.96356800770774
vWvM8m	NP	NP	2'-deoxyuridine levels	Simple mode	30	-0.205566042762921	0.161338509919711	0.21273418549821	2.96356800770774
vWvM8m	NP	NP	2'-deoxyuridine levels	Weighted mode	30	0.107696236961191	0.0726723734887093	0.14914136341371	2.96356800770774
w6ptMZ	NP	NP	Aspartate levels	MR Egger	23	0.00739508928195128	0.131008363650341	0.955518985252527	2.05743004900585
w6ptMZ	NP	NP	Aspartate levels	Weighted median	23	-0.136052138344365	0.0703549773897785	0.0531382768861511	2.05743004900585
w6ptMZ	NP	NP	Aspartate levels	Inverse variance weighted	23	-0.0773417449708557	0.0493669758689826	0.117191918132554	2.05743004900585
w6ptMZ	NP	NP	Aspartate levels	Simple mode	23	-0.15446555884999	0.12427929021446	0.226992305663237	2.05743004900585
w6ptMZ	NP	NP	Aspartate levels	Weighted mode	23	-0.147287148776903	0.0886810983458091	0.11092770535984	2.05743004900585
WABAVt	NP	NP	Gentisate levels	MR Egger	25	-0.0306176279387723	0.119657212327095	0.800319766974728	1.98725341116452
WABAVt	NP	NP	Gentisate levels	Weighted median	25	-0.0695269561090329	0.071119941569304	0.328271493093328	1.98725341116452
WABAVt	NP	NP	Gentisate levels	Inverse variance weighted	25	0.00333190444448197	0.0520480732629527	0.948957563480004	1.98725341116452
WABAVt	NP	NP	Gentisate levels	Simple mode	25	-0.065048359168879	0.134524730676198	0.633093391306427	1.98725341116452
WABAVt	NP	NP	Gentisate levels	Weighted mode	25	-0.0907931784743923	0.129720013211994	0.49070881792193	1.98725341116452
WAtbPW	NP	NP	Tyrosine levels	MR Egger	28	0.00312964495232423	0.0820410788842679	0.969861646779355	2.40150472628463
WAtbPW	NP	NP	Tyrosine levels	Weighted median	28	-0.0308124224367838	0.0584603997061571	0.598148547557478	2.40150472628463
WAtbPW	NP	NP	Tyrosine levels	Inverse variance weighted	28	-0.0331480407716471	0.0409662355637939	0.418425905033733	2.40150472628463
WAtbPW	NP	NP	Tyrosine levels	Simple mode	28	-0.0839149562963214	0.0912898915749572	0.36612325978805	2.40150472628463
WAtbPW	NP	NP	Tyrosine levels	Weighted mode	28	-0.0555834555248967	0.0734490284524797	0.455745581822652	2.40150472628463
WIWsWF	NP	NP	1-methylnicotinamide levels	MR Egger	18	-0.0381276053716498	0.156590282379205	0.810722932628955	1.45940822868644
WIWsWF	NP	NP	1-methylnicotinamide levels	Weighted median	18	-0.0333369224147646	0.0784413617761238	0.670842774355281	1.45940822868644
WIWsWF	NP	NP	1-methylnicotinamide levels	Inverse variance weighted	18	-0.0257739334917038	0.0573245988934735	0.652988901200503	1.45940822868644
WIWsWF	NP	NP	1-methylnicotinamide levels	Simple mode	18	-0.0233042231970435	0.13766683037719	0.867574467382588	1.45940822868644
WIWsWF	NP	NP	1-methylnicotinamide levels	Weighted mode	18	-0.000219928912023493	0.12448092523053	0.998610891000568	1.45940822868644
WqAYLS	NP	NP	Indolin-2-one levels	MR Egger	14	-0.100392298756668	0.121370801632264	0.424293316713236	1.31271565702407
WqAYLS	NP	NP	Indolin-2-one levels	Weighted median	14	0.0161836722593736	0.0660312861779053	0.80638599135477	1.31271565702407
WqAYLS	NP	NP	Indolin-2-one levels	Inverse variance weighted	14	-0.0244129936903835	0.0507861526633022	0.630728469993314	1.31271565702407
WqAYLS	NP	NP	Indolin-2-one levels	Simple mode	14	-0.0514237040534119	0.108384698752206	0.643045973916145	1.31271565702407
WqAYLS	NP	NP	Indolin-2-one levels	Weighted mode	14	0.0206861647779403	0.0864234968615101	0.814560275325466	1.31271565702407
wR7UtA	NP	NP	2-hydroxyphenylacetate levels	MR Egger	27	-0.106183366967342	0.0903555082862771	0.250997028092587	2.36977799077038
wR7UtA	NP	NP	2-hydroxyphenylacetate levels	Weighted median	27	0.00580685354664841	0.0590464678750851	0.92165930581821	2.36977799077038
wR7UtA	NP	NP	2-hydroxyphenylacetate levels	Inverse variance weighted	27	-0.0108372313046389	0.0417115948890918	0.795007713804809	2.36977799077038
wR7UtA	NP	NP	2-hydroxyphenylacetate levels	Simple mode	27	-0.00529632037505601	0.101647364284023	0.958843419790187	2.36977799077038
wR7UtA	NP	NP	2-hydroxyphenylacetate levels	Weighted mode	27	0.0198807443844795	0.0748514299542012	0.792639891194486	2.36977799077038
wrZpeo	NP	NP	N-alpha-acetylornithine levels	MR Egger	21	-0.010855211502526	0.0856121386447909	0.900434705412577	1.84212079412487
wrZpeo	NP	NP	N-alpha-acetylornithine levels	Weighted median	21	0.00201503468085055	0.0519627361140411	0.969067021460089	1.84212079412487
wrZpeo	NP	NP	N-alpha-acetylornithine levels	Inverse variance weighted	21	0.0316640685564303	0.0401442982915159	0.430254449889301	1.84212079412487
wrZpeo	NP	NP	N-alpha-acetylornithine levels	Simple mode	21	-0.0204056379938795	0.0777520981182604	0.795662807455203	1.84212079412487
wrZpeo	NP	NP	N-alpha-acetylornithine levels	Weighted mode	21	-0.00680440230993201	0.0700442031683274	0.923578639364445	1.84212079412487
x2ycns	NP	NP	5-acetylamino-6-formylamino-3-methyluracil levels	MR Egger	19	0.00969446762934986	0.0395669935603982	0.809378725684451	2.56299240656037
x2ycns	NP	NP	5-acetylamino-6-formylamino-3-methyluracil levels	Weighted median	19	-0.00156851158423286	0.0317957342887597	0.960655609996702	2.56299240656037
x2ycns	NP	NP	5-acetylamino-6-formylamino-3-methyluracil levels	Inverse variance weighted	19	-0.00684264279247073	0.0277270439557829	0.805073942885686	2.56299240656037
x2ycns	NP	NP	5-acetylamino-6-formylamino-3-methyluracil levels	Simple mode	19	-0.00466556228149528	0.0870161808567255	0.957830770311281	2.56299240656037
x2ycns	NP	NP	5-acetylamino-6-formylamino-3-methyluracil levels	Weighted mode	19	-0.00105929511555636	0.0321827165922533	0.974104590318643	2.56299240656037
x4jz6L	NP	NP	Androsterone glucuronide levels	MR Egger	31	-0.0211389356049697	0.0499337952663256	0.675170971960482	4.38077074503375
x4jz6L	NP	NP	Androsterone glucuronide levels	Weighted median	31	-0.0342303475549881	0.0496405628039398	0.490468381239822	4.38077074503375
x4jz6L	NP	NP	Androsterone glucuronide levels	Inverse variance weighted	31	-0.0241264735580839	0.0326779319172875	0.460325539969673	4.38077074503375
x4jz6L	NP	NP	Androsterone glucuronide levels	Simple mode	31	-0.129167200994563	0.0835479117136876	0.132583498670835	4.38077074503375
x4jz6L	NP	NP	Androsterone glucuronide levels	Weighted mode	31	-0.0402056289646695	0.050767855007414	0.43460726210383	4.38077074503375
Xa7oZ6	NP	NP	1-palmitoyl-2-arachidonoyl-GPE (16:0/20:4) levels	MR Egger	19	0.0095449638088979	0.0706118962570512	0.894061133744877	3.02969258117559
Xa7oZ6	NP	NP	1-palmitoyl-2-arachidonoyl-GPE (16:0/20:4) levels	Weighted median	19	0.0435067439931838	0.0351445954861669	0.215739960917916	3.02969258117559
Xa7oZ6	NP	NP	1-palmitoyl-2-arachidonoyl-GPE (16:0/20:4) levels	Inverse variance weighted	19	0.0634447961875287	0.0391757950137592	0.105341942658725	3.02969258117559
Xa7oZ6	NP	NP	1-palmitoyl-2-arachidonoyl-GPE (16:0/20:4) levels	Simple mode	19	0.0909451530159423	0.07470808359659	0.2391943059097	3.02969258117559
Xa7oZ6	NP	NP	1-palmitoyl-2-arachidonoyl-GPE (16:0/20:4) levels	Weighted mode	19	0.0513903337912598	0.0310248562791608	0.114963844730852	3.02969258117559
XDoMQM	NP	NP	Sphinganine levels	MR Egger	22	0.117110398840301	0.153542971238807	0.454532562071504	1.82770215372521
XDoMQM	NP	NP	Sphinganine levels	Weighted median	22	0.00799624615570779	0.0734981738247705	0.913364956590213	1.82770215372521
XDoMQM	NP	NP	Sphinganine levels	Inverse variance weighted	22	0.00116887545259404	0.0491055396864568	0.981009482440433	1.82770215372521
XDoMQM	NP	NP	Sphinganine levels	Simple mode	22	-0.0585037998656455	0.136074881424282	0.67162014344225	1.82770215372521
XDoMQM	NP	NP	Sphinganine levels	Weighted mode	22	-0.0972716793106133	0.133020658105913	0.472706336561626	1.82770215372521
xeSqSM	NP	NP	1-palmitoyl-2-palmitoleoyl-gpc (16:0/16:1) levels	MR Egger	24	0.00960462177776418	0.101083113150334	0.925161413824373	1.85636212313907
xeSqSM	NP	NP	1-palmitoyl-2-palmitoleoyl-gpc (16:0/16:1) levels	Weighted median	24	-0.085737028921505	0.0639230780628396	0.179838279684894	1.85636212313907
xeSqSM	NP	NP	1-palmitoyl-2-palmitoleoyl-gpc (16:0/16:1) levels	Inverse variance weighted	24	-0.0520667741802781	0.0460865164491783	0.258576714664751	1.85636212313907
xeSqSM	NP	NP	1-palmitoyl-2-palmitoleoyl-gpc (16:0/16:1) levels	Simple mode	24	-0.081437245628685	0.105775109087674	0.449189537511127	1.85636212313907
xeSqSM	NP	NP	1-palmitoyl-2-palmitoleoyl-gpc (16:0/16:1) levels	Weighted mode	24	-0.0883357032126748	0.0990199664214691	0.381578053944264	1.85636212313907
Xf9M5D	NP	NP	Biliverdin levels	MR Egger	28	0.00626294175565567	0.0460034425735201	0.89275868046678	3.10241600403331
Xf9M5D	NP	NP	Biliverdin levels	Weighted median	28	-0.00654957560970713	0.0355830148239797	0.853962728134136	3.10241600403331
Xf9M5D	NP	NP	Biliverdin levels	Inverse variance weighted	28	-0.0103026529824034	0.0296535900171207	0.728265608401294	3.10241600403331
Xf9M5D	NP	NP	Biliverdin levels	Simple mode	28	0.0184281704336955	0.0852923925393939	0.830565950386375	3.10241600403331
Xf9M5D	NP	NP	Biliverdin levels	Weighted mode	28	-0.00476536163703167	0.0369232909122023	0.898265898363881	3.10241600403331
XGJ6yO	NP	NP	S-methylcysteine levels	MR Egger	18	-0.0542999625887715	0.108708608821828	0.624225787804015	1.80998579406005
XGJ6yO	NP	NP	S-methylcysteine levels	Weighted median	18	0.0358639055182766	0.059130125995648	0.544166120786869	1.80998579406005
XGJ6yO	NP	NP	S-methylcysteine levels	Inverse variance weighted	18	0.0529899395429045	0.051842673363144	0.306719487157404	1.80998579406005
XGJ6yO	NP	NP	S-methylcysteine levels	Simple mode	18	-0.0229293600829555	0.10912792263993	0.836075936769099	1.80998579406005
XGJ6yO	NP	NP	S-methylcysteine levels	Weighted mode	18	0.0240653762442613	0.0670575873592659	0.724106007187983	1.80998579406005
xIs4nF	NP	NP	9,10-DiHOME levels	MR Egger	18	-0.0545803036577401	0.138775540708147	0.69928964981157	1.42735229203471
xIs4nF	NP	NP	9,10-DiHOME levels	Weighted median	18	-0.0508689845431089	0.0772311325202552	0.510114733238098	1.42735229203471
xIs4nF	NP	NP	9,10-DiHOME levels	Inverse variance weighted	18	-0.0826306088562117	0.0548658940547459	0.132055138153234	1.42735229203471
xIs4nF	NP	NP	9,10-DiHOME levels	Simple mode	18	-0.0746387051040208	0.136295395684052	0.591067894181512	1.42735229203471
xIs4nF	NP	NP	9,10-DiHOME levels	Weighted mode	18	-0.0308123846140157	0.126554125571668	0.810553500672076	1.42735229203471
XiZnoH	NP	NP	Mannose levels	MR Egger	26	0.103050201488231	0.0815244212920265	0.218354853992083	2.54766202633961
XiZnoH	NP	NP	Mannose levels	Weighted median	26	0.0626917086861333	0.0608594413437732	0.30295999445409	2.54766202633961
XiZnoH	NP	NP	Mannose levels	Inverse variance weighted	26	0.0349700396710733	0.0408686547511257	0.392180909146972	2.54766202633961
XiZnoH	NP	NP	Mannose levels	Simple mode	26	0.0322207977068393	0.0912118955368712	0.726860808028503	2.54766202633961
XiZnoH	NP	NP	Mannose levels	Weighted mode	26	0.0682291652166899	0.0624045515546686	0.284669740985283	2.54766202633961
xK91Hh	NP	NP	4-oxo-retinoic acid levels	MR Egger	15	0.0932179404585051	0.12912640530626	0.48313223575578	1.34884021223661
xK91Hh	NP	NP	4-oxo-retinoic acid levels	Weighted median	15	0.0389920118549677	0.0798210720442917	0.625200887597231	1.34884021223661
xK91Hh	NP	NP	4-oxo-retinoic acid levels	Inverse variance weighted	15	0.0867981323434919	0.0607058911816935	0.152770413415634	1.34884021223661
xK91Hh	NP	NP	4-oxo-retinoic acid levels	Simple mode	15	-0.00114921750013797	0.134137154851408	0.993285111500451	1.34884021223661
xK91Hh	NP	NP	4-oxo-retinoic acid levels	Weighted mode	15	-0.00895646024220292	0.115350515176062	0.939208769928386	1.34884021223661
xlu5sA	NP	NP	4-methyl-2-oxopentanoate levels	MR Egger	12	0.0117975148492361	0.225288451847977	0.959268171152986	1.01124420842612
xlu5sA	NP	NP	4-methyl-2-oxopentanoate levels	Weighted median	12	0.0350719740853846	0.0952653808280585	0.71276120138482	1.01124420842612
xlu5sA	NP	NP	4-methyl-2-oxopentanoate levels	Inverse variance weighted	12	0.0246661931402351	0.0702027953521101	0.72532107627639	1.01124420842612
xlu5sA	NP	NP	4-methyl-2-oxopentanoate levels	Simple mode	12	0.0476197718765893	0.13936490064447	0.739021669886206	1.01124420842612
xlu5sA	NP	NP	4-methyl-2-oxopentanoate levels	Weighted mode	12	0.0505813009925362	0.138388579545988	0.7216678558015	1.01124420842612
xnl32f	NP	NP	Glycine levels	MR Egger	24	0.0234392812133147	0.0436762062042126	0.596888207324331	2.81368810908966
xnl32f	NP	NP	Glycine levels	Weighted median	24	0.0168778675387284	0.0313630286437247	0.590476716544288	2.81368810908966
xnl32f	NP	NP	Glycine levels	Inverse variance weighted	24	0.00897747342078965	0.0299036670082208	0.764014591731362	2.81368810908966
xnl32f	NP	NP	Glycine levels	Simple mode	24	0.156818672215892	0.117929003377907	0.196631693392286	2.81368810908966
xnl32f	NP	NP	Glycine levels	Weighted mode	24	0.0194525660072665	0.0319656177976011	0.548788563668543	2.81368810908966
xoPuMf	NP	NP	3-formylindole levels	MR Egger	36	0.00420935015272819	0.0688970041434432	0.951640272658649	4.13723358158242
xoPuMf	NP	NP	3-formylindole levels	Weighted median	36	0.026087799646072	0.0457384406336909	0.568427287586248	4.13723358158242
xoPuMf	NP	NP	3-formylindole levels	Inverse variance weighted	36	0.0513186569927565	0.0380796332475393	0.177765579024226	4.13723358158242
xoPuMf	NP	NP	3-formylindole levels	Simple mode	36	0.100212830084581	0.119074858423699	0.405728302052269	4.13723358158242
xoPuMf	NP	NP	3-formylindole levels	Weighted mode	36	0.0414073847635097	0.040182976710655	0.309857755917628	4.13723358158242
xTGgIv	NP	NP	Trimethylamine n-oxide levels	MR Egger	14	0.0479397412815296	0.168950266082885	0.781437805906326	1.07144059966429
xTGgIv	NP	NP	Trimethylamine n-oxide levels	Weighted median	14	0.0977230507112671	0.0870275833722836	0.261481054255598	1.07144059966429
xTGgIv	NP	NP	Trimethylamine n-oxide levels	Inverse variance weighted	14	0.0304724618464729	0.0647011606017083	0.637660434052122	1.07144059966429
xTGgIv	NP	NP	Trimethylamine n-oxide levels	Simple mode	14	0.0971868396682499	0.140565921803536	0.501477320744987	1.07144059966429
xTGgIv	NP	NP	Trimethylamine n-oxide levels	Weighted mode	14	0.106707505934209	0.12340265166992	0.402872528532748	1.07144059966429
y9UnYN	NP	NP	5,6-dihydrothymine levels	MR Egger	17	0.0105166865784905	0.17581040358866	0.95309001048301	1.27830451827288
y9UnYN	NP	NP	5,6-dihydrothymine levels	Weighted median	17	0.0935551471568331	0.0904149396533118	0.300794522259307	1.27830451827288
y9UnYN	NP	NP	5,6-dihydrothymine levels	Inverse variance weighted	17	0.154396908783358	0.0646673134697233	0.0169607639688238	1.27830451827288
y9UnYN	NP	NP	5,6-dihydrothymine levels	Simple mode	17	0.162345418951253	0.167622622070591	0.34719957461435	1.27830451827288
y9UnYN	NP	NP	5,6-dihydrothymine levels	Weighted mode	17	0.0638206163593917	0.158144541654924	0.691879233827524	1.27830451827288
YdiOGl	NP	NP	Taurocholic acid levels	MR Egger	25	-0.114366332595244	0.131589370923195	0.393763511167098	1.97883280038132
YdiOGl	NP	NP	Taurocholic acid levels	Weighted median	25	0.0353431671689503	0.0651812757929431	0.58766087418606	1.97883280038132
YdiOGl	NP	NP	Taurocholic acid levels	Inverse variance weighted	25	0.0186951389988857	0.0524511624396006	0.721518977469778	1.97883280038132
YdiOGl	NP	NP	Taurocholic acid levels	Simple mode	25	0.0208164134202533	0.127417327375861	0.871593542893063	1.97883280038132
YdiOGl	NP	NP	Taurocholic acid levels	Weighted mode	25	0.025461105226122	0.114587367389582	0.826039590127684	1.97883280038132
yiT0Wv	NP	NP	8-methoxykynurenate levels	MR Egger	22	-0.0462723075190656	0.190657188021293	0.810710191408841	1.79092307206892
yiT0Wv	NP	NP	8-methoxykynurenate levels	Weighted median	22	-0.0139409028663016	0.0634317162846359	0.826043966712743	1.79092307206892
yiT0Wv	NP	NP	8-methoxykynurenate levels	Inverse variance weighted	22	-0.0362236573315468	0.0584788074485092	0.535631662989943	1.79092307206892
yiT0Wv	NP	NP	8-methoxykynurenate levels	Simple mode	22	-0.0118027107347172	0.105434921333258	0.911931644109049	1.79092307206892
yiT0Wv	NP	NP	8-methoxykynurenate levels	Weighted mode	22	-0.00860345247628103	0.100015816319383	0.932264683972707	1.79092307206892
yOgqRP	NP	NP	3-methylhistidine levels	MR Egger	28	-0.14487289885663	0.127661307379456	0.266803969551868	2.16625100941131
yOgqRP	NP	NP	3-methylhistidine levels	Weighted median	28	-0.0208780631176062	0.074090300145594	0.778102909706885	2.16625100941131
yOgqRP	NP	NP	3-methylhistidine levels	Inverse variance weighted	28	0.0108753921749885	0.0509284416862349	0.830903760341109	2.16625100941131
yOgqRP	NP	NP	3-methylhistidine levels	Simple mode	28	-0.0334257820633849	0.139117798105417	0.811936176944666	2.16625100941131
yOgqRP	NP	NP	3-methylhistidine levels	Weighted mode	28	-0.00740840141650889	0.113478016975467	0.948428153271959	2.16625100941131
yTlanK	NP	NP	5-oxoproline levels	MR Egger	26	0.0388058494592182	0.0459614894561644	0.406832702359419	2.76560709707352
yTlanK	NP	NP	5-oxoproline levels	Weighted median	26	0.0416235266800717	0.0390620845274194	0.286616431023583	2.76560709707352
yTlanK	NP	NP	5-oxoproline levels	Inverse variance weighted	26	0.0347982058735578	0.03180672688341	0.273932273085574	2.76560709707352
yTlanK	NP	NP	5-oxoproline levels	Simple mode	26	0.0510194839644837	0.0952534402474603	0.596955729720943	2.76560709707352
yTlanK	NP	NP	5-oxoproline levels	Weighted mode	26	0.0433221816343218	0.0411556502712906	0.302573386503686	2.76560709707352
Yw0wvw	NP	NP	Spermidine levels	MR Egger	21	-0.13352092357478	0.156420663260906	0.40395947010724	1.70998311803821
Yw0wvw	NP	NP	Spermidine levels	Weighted median	21	-0.0812749206230179	0.0727494939694298	0.263913603935693	1.70998311803821
Yw0wvw	NP	NP	Spermidine levels	Inverse variance weighted	21	-0.0743381414915075	0.0596299258299931	0.212522817957844	1.70998311803821
Yw0wvw	NP	NP	Spermidine levels	Simple mode	21	-0.15163614353436	0.145468206194413	0.309663298504189	1.70998311803821
Yw0wvw	NP	NP	Spermidine levels	Weighted mode	21	-0.087595541507422	0.136868314366818	0.529437639913231	1.70998311803821
YXeImY	NP	NP	Methylsuccinate levels	MR Egger	22	-0.174778307365969	0.0703896140207902	0.0220169463489807	2.32765097670252
YXeImY	NP	NP	Methylsuccinate levels	Weighted median	22	-0.227447345033814	0.0503443298161337	6.24753141966348e-06	2.32765097670252
YXeImY	NP	NP	Methylsuccinate levels	Inverse variance weighted	22	-0.137152592988599	0.0412723672147295	0.000890199831403013	2.32765097670252
YXeImY	NP	NP	Methylsuccinate levels	Simple mode	22	-0.183822938510303	0.138212469640406	0.197782996951152	2.32765097670252
YXeImY	NP	NP	Methylsuccinate levels	Weighted mode	22	-0.216150461467284	0.051933809781076	0.000441049047937455	2.32765097670252
zBrtpy	NP	NP	1-stearoyl-2-oleoyl-gpc (18:0/18:1) levels	MR Egger	35	-0.0429369264991067	0.136545676795038	0.755158038687466	2.84997334901212
zBrtpy	NP	NP	1-stearoyl-2-oleoyl-gpc (18:0/18:1) levels	Weighted median	35	-0.0277398166384389	0.0571859258653098	0.627618758497446	2.84997334901212
zBrtpy	NP	NP	1-stearoyl-2-oleoyl-gpc (18:0/18:1) levels	Inverse variance weighted	35	-0.0487041907476653	0.0437000263024835	0.265059726534711	2.84997334901212
zBrtpy	NP	NP	1-stearoyl-2-oleoyl-gpc (18:0/18:1) levels	Simple mode	35	0.00515531074518161	0.125115445945057	0.967373941494081	2.84997334901212
zBrtpy	NP	NP	1-stearoyl-2-oleoyl-gpc (18:0/18:1) levels	Weighted mode	35	-0.00934723166688056	0.118688689333824	0.937689829667939	2.84997334901212
ZJHxHY	NP	NP	Phosphoethanolamine levels	MR Egger	24	0.077225580370667	0.11988693805374	0.52613551943362	1.98427992656692
ZJHxHY	NP	NP	Phosphoethanolamine levels	Weighted median	24	0.00509231614924791	0.0647917720744556	0.937354680895597	1.98427992656692
ZJHxHY	NP	NP	Phosphoethanolamine levels	Inverse variance weighted	24	0.0142718334290224	0.0465407284133442	0.759107844010947	1.98427992656692
ZJHxHY	NP	NP	Phosphoethanolamine levels	Simple mode	24	-0.0379459172776264	0.116901529139475	0.748419725507551	1.98427992656692
ZJHxHY	NP	NP	Phosphoethanolamine levels	Weighted mode	24	-0.0278680235682323	0.11011750876954	0.80245829790965	1.98427992656692
zJmSv4	NP	NP	5-hydroxylysine levels	MR Egger	28	-0.0683113037481242	0.0588062991093051	0.255938270433157	2.9950772019741
zJmSv4	NP	NP	5-hydroxylysine levels	Weighted median	28	-0.0523363170943765	0.0483356318131285	0.278911029457657	2.9950772019741
zJmSv4	NP	NP	5-hydroxylysine levels	Inverse variance weighted	28	-0.0577818724243185	0.0371539794997626	0.119898421849885	2.9950772019741
zJmSv4	NP	NP	5-hydroxylysine levels	Simple mode	28	-0.112996982212531	0.0720036680475096	0.128219367509308	2.9950772019741
zJmSv4	NP	NP	5-hydroxylysine levels	Weighted mode	28	-0.0642963125935434	0.0534497939627914	0.239446419246893	2.9950772019741
ZKm10s	NP	NP	Gamma-glutamylglutamate levels	MR Egger	28	0.182867298184306	0.148218648469744	0.228326730890578	2.31647108749295
ZKm10s	NP	NP	Gamma-glutamylglutamate levels	Weighted median	28	-0.0604226532942709	0.0781667073948683	0.439523982123183	2.31647108749295
ZKm10s	NP	NP	Gamma-glutamylglutamate levels	Inverse variance weighted	28	-0.0792617721718418	0.060102839168113	0.187246289414754	2.31647108749295
ZKm10s	NP	NP	Gamma-glutamylglutamate levels	Simple mode	28	-0.0370808141395291	0.153276135169039	0.810668943283966	2.31647108749295
ZKm10s	NP	NP	Gamma-glutamylglutamate levels	Weighted mode	28	-0.0622335169398092	0.141387377826038	0.663322586120252	2.31647108749295
zn3Sbc	NP	NP	Gamma-glutamylglutamine levels	MR Egger	31	0.0577795182403385	0.0872895097572756	0.513242258363479	2.87196613371174
zn3Sbc	NP	NP	Gamma-glutamylglutamine levels	Weighted median	31	0.00669040051877615	0.0508152093415021	0.895252134878074	2.87196613371174
zn3Sbc	NP	NP	Gamma-glutamylglutamine levels	Inverse variance weighted	31	-0.00461478292226337	0.0376058773282939	0.902333255250745	2.87196613371174
zn3Sbc	NP	NP	Gamma-glutamylglutamine levels	Simple mode	31	-0.0170471086837506	0.0911049073530628	0.852830079878859	2.87196613371174
zn3Sbc	NP	NP	Gamma-glutamylglutamine levels	Weighted mode	31	-0.00246290408752681	0.0778463666628241	0.974970285214865	2.87196613371174
ZOFtPL	NP	NP	Deoxycholate levels	MR Egger	25	0.183688258178278	0.157136816060988	0.254388843072984	2.01195209551184
ZOFtPL	NP	NP	Deoxycholate levels	Weighted median	25	0.0233173388259277	0.0651860872907135	0.720564671057611	2.01195209551184
ZOFtPL	NP	NP	Deoxycholate levels	Inverse variance weighted	25	-0.048936715405475	0.0608218437781879	0.421055668135395	2.01195209551184
ZOFtPL	NP	NP	Deoxycholate levels	Simple mode	25	0.0106931953646157	0.102906672809025	0.91810299326364	2.01195209551184
ZOFtPL	NP	NP	Deoxycholate levels	Weighted mode	25	0.0298731576571587	0.0852108247437173	0.728962390891172	2.01195209551184
ZSiPbK	NP	NP	Hypotaurine levels	MR Egger	27	-0.195977613211816	0.147309224785557	0.195401389452855	2.44338383925971
ZSiPbK	NP	NP	Hypotaurine levels	Weighted median	27	-0.0135531485306956	0.070248972603524	0.847013630966115	2.44338383925971
ZSiPbK	NP	NP	Hypotaurine levels	Inverse variance weighted	27	-0.0800349875297994	0.0457152988746138	0.079993023650184	2.44338383925971
ZSiPbK	NP	NP	Hypotaurine levels	Simple mode	27	0.0706427581340031	0.139999724478145	0.618095311413704	2.44338383925971
ZSiPbK	NP	NP	Hypotaurine levels	Weighted mode	27	0.0766508623737781	0.144064090872358	0.599201412745426	2.44338383925971
zU3Rik	NP	NP	Cystathionine levels	MR Egger	36	-0.0485835265671128	0.0816889006340519	0.555955939450826	3.09732681215436
zU3Rik	NP	NP	Cystathionine levels	Weighted median	36	-0.045041610375514	0.0560660616083152	0.421762780375025	3.09732681215436
zU3Rik	NP	NP	Cystathionine levels	Inverse variance weighted	36	0.0127531600305199	0.039016199504144	0.743767474404212	3.09732681215436
zU3Rik	NP	NP	Cystathionine levels	Simple mode	36	-0.0736357461687146	0.123714970969912	0.555535732533003	3.09732681215436
zU3Rik	NP	NP	Cystathionine levels	Weighted mode	36	-0.0929636679376424	0.0984330049580038	0.35142136804179	3.09732681215436
ZvGhcd	NP	NP	N1-methyladenosine levels	MR Egger	34	0.178512169388756	0.111825753430003	0.12024222576841	2.73800001747338
ZvGhcd	NP	NP	N1-methyladenosine levels	Weighted median	34	0.0365994689653006	0.0610425042895067	0.548790501314024	2.73800001747338
ZvGhcd	NP	NP	N1-methyladenosine levels	Inverse variance weighted	34	0.00661453083805804	0.0461282008697716	0.88597861723427	2.73800001747338
ZvGhcd	NP	NP	N1-methyladenosine levels	Simple mode	34	0.0484517658981582	0.130248046154846	0.712273929061068	2.73800001747338
ZvGhcd	NP	NP	N1-methyladenosine levels	Weighted mode	34	0.0484517658981582	0.101445874191546	0.636074826791478	2.73800001747338
